# Supplementary material for: Drastic mycorrhizal community shifts in Sceptridium ferns during the generation transition from fully mycoheterotrophic gametophytes to photosynthetic sporophytes
Source: New Phytol. 2024 Dec 7;245(4):1705–17. doi: 10.1111/nph.20330 (PMC11754932; doi:10.1111/nph.20330)
Supplement: Supplementary file 2 — Table S1 Sequencing reads of arbuscular mycorrhizal fungi virtual taxa (VTXs) detected in each sample after coverage‐based rarefaction. Table S2 Multiple comparisons of fungal α‐diversity based on the Shannon‐Wiener index. Table S3 Multiple comparisons of fungal α‐diversity based on the Simpson's diversity index. Table S4 Multiple comparisons of fungal β‐diversity based on Bray–Curtis and Jaccard dissimilarity indices, as well as WUDM and UDM. Table S5 Results of pairwise PERMANOVA tests for fungal compositional differences based on Bray–Curtis and Jaccard dissimilarity indices, as well as WUDM and UDM. Please note: Wiley is not responsible for the content or functionality of any Supporting Information supplied by the authors. Any queries (other than missing material) should be directed to the New Phytologist Central Office. [file NPH-245-1705-s002.xls]

## Sheet: Sheet1
New Phytologist Supporting Information Tables S1-S5
Article title: Drastic mycorrhizal community shifts in Sceptridium ferns during the generation transition from fully mycoheterotrophic gametophytes to photosynthetic sporophytes
Authors: Kenji Suetsugu, Hidehito Okada, Shun K. Hirota, Michimasa Yamasaki, Ryoko Imaichi, Atsushi Abihara
Article acceptance date: 19 November 2024

## Sheet: tableS1
Table S1. Sequencing reads of arbuscular mycorrhizal fungi virtual taxa (VTXs) detected in each sample after coverage-based rarefaction.
individual	host	growth_stage	population	locality	VTX00225 (Entrophosporaceae)	VTX00402 (Entrophosporaceae)	VTX00193 (Entrophosporaceae)	VTX00080 (Glomeraceae)	VTX00103 (Glomeraceae)	VTX00084 (Glomeraceae)	VTX00194 (Glomeraceae)	VTX00191 (Glomeraceae)	VTX00166 (Glomeraceae)	VTX00219 (Glomeraceae)	VTX00412 (Glomeraceae)	VTX00413 (Glomeraceae)	VTX00124 (Glomeraceae)	VTX00222 (Glomeraceae)	VTX00122 (Glomeraceae)	VTX00113 (Glomeraceae)	VTX00092 (Glomeraceae)	VTX00159 (Glomeraceae)	VTX00291 (Glomeraceae)	VTX00383 (Glomeraceae)	VTX00270 (Glomeraceae)	VTX00361 (Glomeraceae)	VTX00126 (Glomeraceae)	VTX00371 (Glomeraceae)	VTX00224 (Glomeraceae)	VTX00199 (Glomeraceae)	VTX00167 (Glomeraceae)	VTX00111 (Glomeraceae)	VTX00125 (Glomeraceae)	VTX00268 (Glomeraceae)	VTX00082 (Glomeraceae)	VTX00448 (Glomeraceae)	VTX00184 (Glomeraceae)	VTX00342 (Glomeraceae)	VTX00186 (Glomeraceae)	VTX00397 (Glomeraceae)	VTX00247 (Glomeraceae)	VTX00196 (Glomeraceae)	VTX00422 (Glomeraceae)	VTX00089 (Glomeraceae)	VTX00049 (Gigasporaceae)	VTX00261 (Gigasporaceae)
Sceptridium atrovirens_II-14-1	Sceptridium atrovirens	sporophyte	Ainan	Japan, Ehime, Minamiuwa District, Ainan	0	0	0	2	3	0	0	0	0	0	1640	0	0	0	0	15	10	0	0	0	0	0	0	0	0	0	0	16	0	0	0	0	0	0	0	1	0	0	0	0	0	0
Sceptridium atrovirens_II-14-2	Sceptridium atrovirens	sporophyte	Ainan	Japan, Ehime, Minamiuwa District, Ainan	0	0	0	0	17	0	0	0	1	0	1441	0	3	0	0	78	45	0	0	0	0	0	0	0	0	0	0	89	0	0	0	0	0	0	0	13	0	0	0	0	0	0
Sceptridium atrovirens_II-14-3	Sceptridium atrovirens	sporophyte	Ainan	Japan, Ehime, Minamiuwa District, Ainan	0	0	0	39	0	0	0	0	1	0	0	0	1199	0	3	0	0	0	0	445	0	0	0	0	0	0	0	0	0	0	0	0	0	0	0	0	0	0	0	0	0	0
Sceptridium atrovirens_II-14-4	Sceptridium atrovirens	sporophyte	Ainan	Japan, Ehime, Minamiuwa District, Ainan	0	0	0	3	0	1	0	0	0	0	0	0	1301	0	13	0	0	0	0	360	0	0	0	0	0	0	0	0	0	0	0	9	0	0	0	0	0	0	0	0	0	0
Sceptridium atrovirens_II-15-1	Sceptridium atrovirens	gametophyte	Ainan	Japan, Ehime, Minamiuwa District, Ainan	1423	0	1	12	121	7	0	0	0	0	96	0	20	0	0	0	0	0	0	2	0	0	0	0	0	0	0	0	0	0	0	0	5	0	0	0	0	0	0	0	0	0
Sceptridium atrovirens_II-15-2	Sceptridium atrovirens	gametophyte	Ainan	Japan, Ehime, Minamiuwa District, Ainan	1096	0	0	28	147	19	57	0	0	0	210	0	58	0	0	0	0	0	0	0	0	0	0	0	0	0	0	0	0	0	0	0	69	0	0	0	0	0	3	0	0	0
Sceptridium atrovirens_II-15-3	Sceptridium atrovirens	gametophyte	Ainan	Japan, Ehime, Minamiuwa District, Ainan	1687	0	0	0	0	0	0	0	0	0	0	0	0	0	0	0	0	0	0	0	0	0	0	0	0	0	0	0	0	0	0	0	0	0	0	0	0	0	0	0	0	0
Sceptridium atrovirens_II-15-4	Sceptridium atrovirens	gametophyte	Ainan	Japan, Ehime, Minamiuwa District, Ainan	1680	0	0	0	0	0	0	0	0	0	0	0	6	0	0	0	0	0	0	1	0	0	0	0	0	0	0	0	0	0	0	0	0	0	0	0	0	0	0	0	0	0
Sceptridium japonicum_418	Sceptridium japonicum	sporophyte	Tsukuba	Japan: Ibaraki Pref, Tsukuba City, Amakubo	0	0	0	0	0	0	1687	0	0	0	0	0	0	0	0	0	0	0	0	0	0	0	0	0	0	0	0	0	0	0	0	0	0	0	0	0	0	0	0	0	0	0
Sceptridium japonicum_419	Sceptridium japonicum	sporophyte	Tsukuba	Japan: Ibaraki Pref, Tsukuba City, Amakubo	0	0	0	422	0	0	1265	0	0	0	0	0	0	0	0	0	0	0	0	0	0	0	0	0	0	0	0	0	0	0	0	0	0	0	0	0	0	0	0	0	0	0
Sceptridium japonicum_420	Sceptridium japonicum	sporophyte	Tsukuba	Japan: Ibaraki Pref, Tsukuba City, Amakubo	0	0	0	798	145	518	0	0	0	3	0	0	0	0	0	223	0	0	0	0	0	0	0	0	0	0	0	0	0	0	0	0	0	0	0	0	0	0	0	0	0	0
Sceptridium japonicum_421	Sceptridium japonicum	sporophyte	Tsukuba	Japan: Ibaraki Pref, Tsukuba City, Amakubo	0	0	0	605	0	392	0	0	0	73	0	0	0	0	0	0	0	0	337	0	0	0	0	0	240	0	0	0	0	0	0	0	0	0	0	0	0	0	0	0	40	0
Sceptridium japonicum_422	Sceptridium japonicum	sporophyte	Tsukuba	Japan: Ibaraki Pref, Tsukuba City, Amakubo	0	0	0	1114	0	573	0	0	0	0	0	0	0	0	0	0	0	0	0	0	0	0	0	0	0	0	0	0	0	0	0	0	0	0	0	0	0	0	0	0	0	0
Sceptridium japonicum_423	Sceptridium japonicum	sporophyte	Tsukuba	Japan: Ibaraki Pref, Tsukuba City, Amakubo	0	0	0	1032	30	625	0	0	0	0	0	0	0	0	0	0	0	0	0	0	0	0	0	0	0	0	0	0	0	0	0	0	0	0	0	0	0	0	0	0	0	0
Sceptridium japonicum_448	Sceptridium japonicum	sporophyte	Tsukuba	Japan: Ibaraki Pref, Tsukuba City, Amakubo	0	0	0	725	1	424	0	4	258	6	0	0	0	0	0	0	0	53	39	0	0	0	0	0	27	0	0	0	0	0	0	0	0	12	0	0	0	3	0	0	108	27
Sceptridium japonicum_449	Sceptridium japonicum	sporophyte	Tsukuba	Japan: Ibaraki Pref, Tsukuba City, Amakubo	0	0	0	1015	0	634	0	7	0	5	0	0	0	0	0	0	0	0	7	0	0	0	1	0	5	0	0	0	0	0	0	0	0	0	0	0	0	0	0	0	11	2
Sceptridium japonicum_450	Sceptridium japonicum	sporophyte	Tsukuba	Japan: Ibaraki Pref, Tsukuba City, Amakubo	0	0	0	627	149	368	0	0	90	0	0	0	0	0	0	445	0	0	0	0	0	0	0	0	0	0	0	8	0	0	0	0	0	0	0	0	0	0	0	0	0	0
Sceptridium japonicum_451	Sceptridium japonicum	sporophyte	Tsukuba	Japan: Ibaraki Pref, Tsukuba City, Amakubo	0	0	0	370	96	194	0	0	471	501	0	0	0	0	0	0	0	53	0	0	0	0	0	0	0	0	0	0	0	0	0	0	0	0	0	0	0	1	1	0	0	0
Sceptridium japonicum_Bo12-1	Sceptridium japonicum	sporophyte	Tsukuba	Japan: Ibaraki Pref, Tsukuba City, Amakubo	0	0	0	0	0	0	1412	0	0	275	0	0	0	0	0	0	0	0	0	0	0	0	0	0	0	0	0	0	0	0	0	0	0	0	0	0	0	0	0	0	0	0
Sceptridium japonicum_Bo12-2	Sceptridium japonicum	sporophyte	Tsukuba	Japan: Ibaraki Pref, Tsukuba City, Amakubo	0	0	0	0	0	0	1687	0	0	0	0	0	0	0	0	0	0	0	0	0	0	0	0	0	0	0	0	0	0	0	0	0	0	0	0	0	0	0	0	0	0	0
Sceptridium japonicum_Bo13	Sceptridium japonicum	sporophyte	Tsukuba	Japan: Ibaraki Pref, Tsukuba City, Amakubo	0	0	0	580	3	411	0	0	0	0	0	0	0	0	0	688	0	0	0	0	0	0	0	0	0	0	0	4	0	0	0	0	0	0	0	0	0	0	0	0	1	0
Sceptridium japonicum_Bo14-1	Sceptridium japonicum	sporophyte	Tsukuba	Japan: Ibaraki Pref, Tsukuba City, Amakubo	0	0	0	1144	0	543	0	0	0	0	0	0	0	0	0	0	0	0	0	0	0	0	0	0	0	0	0	0	0	0	0	0	0	0	0	0	0	0	0	0	0	0
Sceptridium japonicum_Bo14-2	Sceptridium japonicum	sporophyte	Tsukuba	Japan: Ibaraki Pref, Tsukuba City, Amakubo	0	0	0	1031	52	586	0	0	0	18	0	0	0	0	0	0	0	0	0	0	0	0	0	0	0	0	0	0	0	0	0	0	0	0	0	0	0	0	0	0	0	0
Sceptridium japonicum_eb37	Sceptridium japonicum	gametophyte	Tsukuba	Japan: Ibaraki Pref, Tsukuba City, Amakubo	688	357	323	0	0	0	0	0	319	0	0	0	0	0	0	0	0	0	0	0	0	0	0	0	0	0	0	0	0	0	0	0	0	0	0	0	0	0	0	0	0	0
Sceptridium japonicum_eb55	Sceptridium japonicum	gametophyte	Tsukuba	Japan: Ibaraki Pref, Tsukuba City, Amakubo	860	0	0	0	0	0	0	0	0	0	0	249	0	0	0	0	0	577	0	0	0	0	0	1	0	0	0	0	0	0	0	0	0	0	0	0	0	0	0	0	0	0
Sceptridium japonicum_eb76	Sceptridium japonicum	gametophyte	Tsukuba	Japan: Ibaraki Pref, Tsukuba City, Amakubo	1687	0	0	0	0	0	0	0	0	0	0	0	0	0	0	0	0	0	0	0	0	0	0	0	0	0	0	0	0	0	0	0	0	0	0	0	0	0	0	0	0	0
Sceptridium japonicum_m10A	Sceptridium japonicum	sporophyte	Kobe	Japan: Hyogo Pref, Kobe City, Kita Ward, Yamadacho, Higashishimo	0	0	0	134	0	9	0	0	13	347	0	727	0	251	114	0	0	3	0	0	9	0	0	0	0	30	0	0	26	4	12	8	0	0	0	0	0	0	0	0	0	0
Sceptridium japonicum_m1A	Sceptridium japonicum	sporophyte	Kobe	Japan: Hyogo Pref, Kobe City, Kita Ward, Yamadacho, Higashishimo	0	0	0	14	0	4	0	0	17	4	0	73	0	1366	0	0	0	0	0	0	0	0	28	158	0	0	0	0	8	0	15	0	0	0	0	0	0	0	0	0	0	0
Sceptridium japonicum_m2A	Sceptridium japonicum	sporophyte	Kobe	Japan: Hyogo Pref, Kobe City, Kita Ward, Yamadacho, Higashishimo	0	0	0	290	0	5	0	92	0	467	0	162	0	6	44	0	0	0	0	0	0	528	33	0	0	59	0	0	0	0	0	1	0	0	0	0	0	0	0	0	0	0
Sceptridium japonicum_m3A	Sceptridium japonicum	sporophyte	Kobe	Japan: Hyogo Pref, Kobe City, Kita Ward, Yamadacho, Higashishimo	0	0	0	99	0	23	0	0	8	98	0	239	0	0	841	0	0	0	0	0	286	0	0	0	0	0	0	0	0	31	9	49	0	1	0	0	0	0	0	3	0	0
Sceptridium japonicum_m4A	Sceptridium japonicum	sporophyte	Kobe	Japan: Hyogo Pref, Kobe City, Kita Ward, Yamadacho, Higashishimo	0	0	0	3	0	3	0	0	1235	1	0	8	0	0	191	0	0	143	0	0	56	0	0	0	0	2	2	0	0	7	0	9	0	18	6	0	0	3	0	0	0	0
Sceptridium japonicum_m5A	Sceptridium japonicum	sporophyte	Kobe	Japan: Hyogo Pref, Kobe City, Kita Ward, Yamadacho, Higashishimo	0	0	0	400	0	1	0	15	0	1	0	985	0	3	0	0	0	0	0	0	239	0	0	0	0	0	0	0	0	34	3	0	0	0	0	0	0	0	0	6	0	0
Sceptridium japonicum_m6A	Sceptridium japonicum	sporophyte	Kobe	Japan: Hyogo Pref, Kobe City, Kita Ward, Yamadacho, Higashishimo	0	0	0	8	0	0	0	0	1097	25	0	53	0	249	5	0	0	73	0	0	11	0	0	0	0	0	86	0	26	1	4	0	0	14	35	0	0	0	0	0	0	0
Sceptridium japonicum_m8A	Sceptridium japonicum	sporophyte	Kobe	Japan: Hyogo Pref, Kobe City, Kita Ward, Yamadacho, Higashishimo	0	0	0	1040	0	125	0	214	4	76	0	0	0	0	0	0	0	4	0	0	180	0	0	0	0	0	0	0	0	32	12	0	0	0	0	0	0	0	0	0	0	0
Sceptridium japonicum_m9A	Sceptridium japonicum	sporophyte	Kobe	Japan: Hyogo Pref, Kobe City, Kita Ward, Yamadacho, Higashishimo	0	0	0	186	0	0	0	0	0	22	0	647	0	0	817	0	0	0	0	0	0	0	0	0	0	0	0	0	0	0	15	0	0	0	0	0	0	0	0	0	0	0
Sceptridium nipponicum_424	Sceptridium nipponicum	sporophyte	Tsukuba	Japan: Ibaraki Pref, Tsukuba City, Amakubo	0	0	0	229	1311	109	0	0	0	29	0	0	0	0	0	0	0	0	9	0	0	0	0	0	0	0	0	0	0	0	0	0	0	0	0	0	0	0	0	0	0	0
Sceptridium nipponicum_425	Sceptridium nipponicum	sporophyte	Tsukuba	Japan: Ibaraki Pref, Tsukuba City, Amakubo	0	0	0	0	1577	0	17	0	27	55	0	0	0	0	0	0	0	4	0	0	0	0	0	0	6	0	0	0	0	0	0	0	0	0	0	0	0	0	1	0	0	0
Sceptridium nipponicum_427	Sceptridium nipponicum	sporophyte	Tsukuba	Japan: Ibaraki Pref, Tsukuba City, Amakubo	0	0	0	12	105	12	0	89	148	146	0	0	0	0	0	0	1060	6	0	0	0	0	80	9	0	0	0	4	0	0	0	0	0	5	0	0	6	3	2	0	0	0
Sceptridium nipponicum_428	Sceptridium nipponicum	sporophyte	Tsukuba	Japan: Ibaraki Pref, Tsukuba City, Amakubo	0	0	0	0	0	0	0	1237	0	417	0	0	0	0	0	0	0	0	20	0	0	0	13	0	0	0	0	0	0	0	0	0	0	0	0	0	0	0	0	0	0	0
Sceptridium nipponicum_429	Sceptridium nipponicum	sporophyte	Tsukuba	Japan: Ibaraki Pref, Tsukuba City, Amakubo	0	0	0	709	791	0	0	187	0	0	0	0	0	0	0	0	0	0	0	0	0	0	0	0	0	0	0	0	0	0	0	0	0	0	0	0	0	0	0	0	0	0
Sceptridium nipponicum_430	Sceptridium nipponicum	sporophyte	Tsukuba	Japan: Ibaraki Pref, Tsukuba City, Amakubo	0	0	0	1109	0	578	0	0	0	0	0	0	0	0	0	0	0	0	0	0	0	0	0	0	0	0	0	0	0	0	0	0	0	0	0	0	0	0	0	0	0	0
Sceptridium nipponicum_431	Sceptridium nipponicum	sporophyte	Tsukuba	Japan: Ibaraki Pref, Tsukuba City, Amakubo	0	0	0	1214	0	11	0	0	20	38	0	18	0	337	0	0	0	16	0	0	0	0	0	0	0	0	0	0	25	0	8	0	0	0	0	0	0	0	0	0	0	0
Sceptridium nipponicum_Bo15	Sceptridium nipponicum	sporophyte	Tsukuba	Japan: Ibaraki Pref, Tsukuba City, Amakubo	0	0	0	0	1033	0	0	613	0	18	0	0	0	0	0	0	0	0	0	0	0	0	0	21	0	0	0	0	0	0	0	0	0	0	0	0	0	0	2	0	0	0
Sceptridium nipponicum_Bo16-1	Sceptridium nipponicum	sporophyte	Tsukuba	Japan: Ibaraki Pref, Tsukuba City, Amakubo	0	0	0	1122	0	565	0	0	0	0	0	0	0	0	0	0	0	0	0	0	0	0	0	0	0	0	0	0	0	0	0	0	0	0	0	0	0	0	0	0	0	0
Sceptridium nipponicum_Bo16-2	Sceptridium nipponicum	sporophyte	Tsukuba	Japan: Ibaraki Pref, Tsukuba City, Amakubo	0	0	0	855	0	143	0	0	221	224	0	35	0	121	0	0	0	34	0	0	0	0	0	0	0	0	0	0	41	0	6	0	0	6	0	0	0	1	0	0	0	0
Sceptridium nipponicum_Bo6-2	Sceptridium nipponicum	sporophyte	Tsukuba	Japan: Ibaraki Pref, Tsukuba City, Amakubo	0	0	0	0	392	0	0	0	0	416	0	0	0	0	0	0	0	0	460	0	0	0	0	0	158	0	0	0	0	0	0	0	0	0	0	0	0	0	0	0	261	0
Sceptridium nipponicum_Bo6-3	Sceptridium nipponicum	sporophyte	Tsukuba	Japan: Ibaraki Pref, Tsukuba City, Amakubo	0	0	0	0	1635	0	21	0	25	5	0	0	0	0	0	0	0	0	1	0	0	0	0	0	0	0	0	0	0	0	0	0	0	0	0	0	0	0	0	0	0	0
Sceptridium nipponicum_Bo7-2	Sceptridium nipponicum	sporophyte	Tsukuba	Japan: Ibaraki Pref, Tsukuba City, Amakubo	0	0	0	0	0	0	0	1136	0	281	0	0	0	0	0	0	257	0	0	0	0	0	0	0	0	0	0	6	0	0	0	0	0	0	0	0	7	0	0	0	0	0
Sceptridium nipponicum_eb38	Sceptridium nipponicum	gametophyte	Tsukuba	Japan: Ibaraki Pref, Tsukuba City, Amakubo	937	0	0	0	0	0	0	144	233	4	0	0	0	0	0	0	0	0	0	0	0	0	362	0	0	0	0	0	0	0	0	0	0	7	0	0	0	0	0	0	0	0
Sceptridium nipponicum_eb42	Sceptridium nipponicum	gametophyte	Tsukuba	Japan: Ibaraki Pref, Tsukuba City, Amakubo	1001	0	0	0	0	0	0	441	0	0	0	0	0	0	0	0	0	0	0	0	0	0	0	245	0	0	0	0	0	0	0	0	0	0	0	0	0	0	0	0	0	0
Sceptridium nipponicum_eb46	Sceptridium nipponicum	gametophyte	Tsukuba	Japan: Ibaraki Pref, Tsukuba City, Amakubo	1368	0	0	0	0	0	0	319	0	0	0	0	0	0	0	0	0	0	0	0	0	0	0	0	0	0	0	0	0	0	0	0	0	0	0	0	0	0	0	0	0	0
Sceptridium nipponicum_eb49	Sceptridium nipponicum	gametophyte	Tsukuba	Japan: Ibaraki Pref, Tsukuba City, Amakubo	1677	0	0	0	0	0	0	0	0	6	0	0	0	0	0	0	0	0	0	0	0	0	0	4	0	0	0	0	0	0	0	0	0	0	0	0	0	0	0	0	0	0
Sceptridium nipponicum_eb50	Sceptridium nipponicum	gametophyte	Tsukuba	Japan: Ibaraki Pref, Tsukuba City, Amakubo	1684	0	0	0	0	0	0	1	2	0	0	0	0	0	0	0	0	0	0	0	0	0	0	0	0	0	0	0	0	0	0	0	0	0	0	0	0	0	0	0	0	0
Sceptridium nipponicum_eb51	Sceptridium nipponicum	gametophyte	Tsukuba	Japan: Ibaraki Pref, Tsukuba City, Amakubo	1687	0	0	0	0	0	0	0	0	0	0	0	0	0	0	0	0	0	0	0	0	0	0	0	0	0	0	0	0	0	0	0	0	0	0	0	0	0	0	0	0	0
Sceptridium nipponicum_eb52	Sceptridium nipponicum	gametophyte	Tsukuba	Japan: Ibaraki Pref, Tsukuba City, Amakubo	1687	0	0	0	0	0	0	0	0	0	0	0	0	0	0	0	0	0	0	0	0	0	0	0	0	0	0	0	0	0	0	0	0	0	0	0	0	0	0	0	0	0
Sceptridium nipponicum_eb53	Sceptridium nipponicum	gametophyte	Tsukuba	Japan: Ibaraki Pref, Tsukuba City, Amakubo	1526	0	0	0	0	0	0	0	159	2	0	0	0	0	0	0	0	0	0	0	0	0	0	0	0	0	0	0	0	0	0	0	0	0	0	0	0	0	0	0	0	0
Sceptridium nipponicum_eb57	Sceptridium nipponicum	gametophyte	Tsukuba	Japan: Ibaraki Pref, Tsukuba City, Amakubo	1546	0	0	0	0	0	0	0	3	3	0	0	0	0	0	0	0	0	0	0	0	0	0	2	0	133	0	0	0	0	0	0	0	0	0	0	0	0	0	0	0	0
Sceptridium nipponicum_eb58	Sceptridium nipponicum	gametophyte	Tsukuba	Japan: Ibaraki Pref, Tsukuba City, Amakubo	1684	0	0	0	0	0	0	2	1	0	0	0	0	0	0	0	0	0	0	0	0	0	0	0	0	0	0	0	0	0	0	0	0	0	0	0	0	0	0	0	0	0
Sceptridium nipponicum_eb59	Sceptridium nipponicum	gametophyte	Tsukuba	Japan: Ibaraki Pref, Tsukuba City, Amakubo	1687	0	0	0	0	0	0	0	0	0	0	0	0	0	0	0	0	0	0	0	0	0	0	0	0	0	0	0	0	0	0	0	0	0	0	0	0	0	0	0	0	0
Sceptridium nipponicum_eb61	Sceptridium nipponicum	gametophyte	Tsukuba	Japan: Ibaraki Pref, Tsukuba City, Amakubo	1663	0	0	0	0	0	0	5	11	4	0	0	0	0	0	0	0	4	0	0	0	0	0	0	0	0	0	0	0	0	0	0	0	0	0	0	0	0	0	0	0	0
Sceptridium nipponicum_eb62	Sceptridium nipponicum	gametophyte	Tsukuba	Japan: Ibaraki Pref, Tsukuba City, Amakubo	1449	0	0	0	0	0	0	238	0	0	0	0	0	0	0	0	0	0	0	0	0	0	0	0	0	0	0	0	0	0	0	0	0	0	0	0	0	0	0	0	0	0
Sceptridium nipponicum_eb63	Sceptridium nipponicum	gametophyte	Tsukuba	Japan: Ibaraki Pref, Tsukuba City, Amakubo	1645	0	0	0	0	0	0	0	0	0	0	17	0	0	0	0	0	25	0	0	0	0	0	0	0	0	0	0	0	0	0	0	0	0	0	0	0	0	0	0	0	0
Sceptridium nipponicum_eb68	Sceptridium nipponicum	gametophyte	Tsukuba	Japan: Ibaraki Pref, Tsukuba City, Amakubo	1565	0	0	0	0	0	0	0	27	0	0	0	0	0	0	0	0	0	0	0	0	0	0	0	0	0	95	0	0	0	0	0	0	0	0	0	0	0	0	0	0	0
Sceptridium nipponicum_eb69	Sceptridium nipponicum	gametophyte	Tsukuba	Japan: Ibaraki Pref, Tsukuba City, Amakubo	1684	0	0	0	0	0	0	0	1	0	0	0	0	0	0	0	0	0	0	0	0	0	0	0	0	0	2	0	0	0	0	0	0	0	0	0	0	0	0	0	0	0
Sceptridium nipponicum_eb72	Sceptridium nipponicum	gametophyte	Tsukuba	Japan: Ibaraki Pref, Tsukuba City, Amakubo	1176	0	0	0	0	0	0	487	0	0	0	0	0	0	0	0	0	0	0	0	0	0	0	24	0	0	0	0	0	0	0	0	0	0	0	0	0	0	0	0	0	0
Sceptridium nipponicum_eb74	Sceptridium nipponicum	gametophyte	Tsukuba	Japan: Ibaraki Pref, Tsukuba City, Amakubo	1687	0	0	0	0	0	0	0	0	0	0	0	0	0	0	0	0	0	0	0	0	0	0	0	0	0	0	0	0	0	0	0	0	0	0	0	0	0	0	0	0	0
Sceptridium nipponicum_eb75	Sceptridium nipponicum	gametophyte	Tsukuba	Japan: Ibaraki Pref, Tsukuba City, Amakubo	1687	0	0	0	0	0	0	0	0	0	0	0	0	0	0	0	0	0	0	0	0	0	0	0	0	0	0	0	0	0	0	0	0	0	0	0	0	0	0	0	0	0
Sceptridium nipponicum_eb77	Sceptridium nipponicum	gametophyte	Tsukuba	Japan: Ibaraki Pref, Tsukuba City, Amakubo	1687	0	0	0	0	0	0	0	0	0	0	0	0	0	0	0	0	0	0	0	0	0	0	0	0	0	0	0	0	0	0	0	0	0	0	0	0	0	0	0	0	0
Sceptridium nipponicum_eb78	Sceptridium nipponicum	gametophyte	Tsukuba	Japan: Ibaraki Pref, Tsukuba City, Amakubo	1361	0	0	0	326	0	0	0	0	0	0	0	0	0	0	0	0	0	0	0	0	0	0	0	0	0	0	0	0	0	0	0	0	0	0	0	0	0	0	0	0	0
Sceptridium nipponicum_eb79	Sceptridium nipponicum	gametophyte	Tsukuba	Japan: Ibaraki Pref, Tsukuba City, Amakubo	1687	0	0	0	0	0	0	0	0	0	0	0	0	0	0	0	0	0	0	0	0	0	0	0	0	0	0	0	0	0	0	0	0	0	0	0	0	0	0	0	0	0
Sceptridium nipponicum_eb81	Sceptridium nipponicum	gametophyte	Tsukuba	Japan: Ibaraki Pref, Tsukuba City, Amakubo	1687	0	0	0	0	0	0	0	0	0	0	0	0	0	0	0	0	0	0	0	0	0	0	0	0	0	0	0	0	0	0	0	0	0	0	0	0	0	0	0	0	0

## Sheet: tableS2
Table S2. Multiple comparisons of fungal α-diversity based on the Shannon–Wiener index.
contrast	estimate	std.error	t value	adj.p.value
S. atrovirens (Ainan, gametophyte) vs S. atrovirens (Ainan, sporophyte)	-0.0490859	0.299599	-0.163839	0.999998
S. japonicum (Tsukuba, sporophyte) vs S. atrovirens (Ainan, sporophyte)	0.347099	0.238427	1.45579	0.753319
S. japonicum (Tsukuba, gametophyte) vs S. atrovirens (Ainan, sporophyte)	0.248399	0.323603	0.767603	0.985753
S. japonicum (Kobe, sporophyte) vs S. atrovirens (Ainan, sporophyte)	0.749192	0.25461	2.94251	0.0588564
S. nipponicum (Tsukuba, sporophyte) vs S. atrovirens (Ainan, sporophyte)	0.33757	0.242258	1.39344	0.788823
S. nipponicum (Tsukuba, gametophyte) vs S. atrovirens (Ainan, sporophyte)	-0.290729	0.229532	-1.26662	0.853245
S. japonicum (Tsukuba, sporophyte) vs S. atrovirens (Ainan, gametophyte)	0.396185	0.238427	1.66166	0.623808
S. japonicum (Tsukuba, gametophyte) vs S. atrovirens (Ainan, gametophyte)	0.297485	0.323603	0.919289	0.964754
S. japonicum (Kobe, sporophyte) vs S. atrovirens (Ainan, gametophyte)	0.798278	0.25461	3.1353	0.0357133
S. nipponicum (Tsukuba, sporophyte) vs S. atrovirens (Ainan, gametophyte)	0.386656	0.242258	1.59605	0.666369
S. nipponicum (Tsukuba, gametophyte) vs S. atrovirens (Ainan, gametophyte)	-0.241643	0.229532	-1.05277	0.933375
S. japonicum (Tsukuba, gametophyte) vs S. japonicum (Tsukuba, sporophyte)	-0.0987	0.267969	-0.368326	0.999759
S. japonicum (Kobe, sporophyte) vs S. japonicum (Tsukuba, sporophyte)	0.402093	0.178646	2.25078	0.266462
S. nipponicum (Tsukuba, sporophyte) vs S. japonicum (Tsukuba, sporophyte)	-0.00952865	0.160552	-0.0593492	1
S. nipponicum (Tsukuba, gametophyte) vs S. japonicum (Tsukuba, sporophyte)	-0.637828	0.140617	-4.53593	0.000416713
S. japonicum (Kobe, sporophyte) vs S. japonicum (Tsukuba, gametophyte)	0.500793	0.282464	1.77294	0.549644
S. nipponicum (Tsukuba, sporophyte) vs S. japonicum (Tsukuba, gametophyte)	0.0891713	0.271383	0.328581	0.999876
S. nipponicum (Tsukuba, gametophyte) vs S. japonicum (Tsukuba, gametophyte)	-0.539128	0.260086	-2.07288	0.36109
S. nipponicum (Tsukuba, sporophyte) vs S. japonicum (Kobe, sporophyte)	-0.411622	0.183727	-2.2404	0.271763
S. nipponicum (Tsukuba, gametophyte) vs S. japonicum (Kobe, sporophyte)	-1.03992	0.166588	-6.24246	1.46758e-06
S. nipponicum (Tsukuba, gametophyte) vs S. nipponicum (Tsukuba, sporophyte)	-0.6283	0.147018	-4.27362	0.00111444

## Sheet: tableS3
Table S3. Multiple comparisons of fungal α-diversity based on the Simpson’s diversity index.
contrast	estimate	std.error	t value	adj.p.value
S. atrovirens (Ainan, gametophyte) vs S. atrovirens (Ainan, sporophyte)	-0.0662758	0.150041	-0.441718	0.999315
S. japonicum (Tsukuba, sporophyte) vs S. atrovirens (Ainan, sporophyte)	0.21179	0.119406	1.77369	0.549249
S. japonicum (Tsukuba, gametophyte) vs S. atrovirens (Ainan, sporophyte)	0.163355	0.162063	1.00797	0.945397
S. japonicum (Kobe, sporophyte) vs S. atrovirens (Ainan, sporophyte)	0.314252	0.12751	2.46452	0.176088
S. nipponicum (Tsukuba, sporophyte) vs S. atrovirens (Ainan, sporophyte)	0.18019	0.121324	1.48519	0.735688
S. nipponicum (Tsukuba, gametophyte) vs S. atrovirens (Ainan, sporophyte)	-0.144132	0.114951	-1.25385	0.859094
S. japonicum (Tsukuba, sporophyte) vs S. atrovirens (Ainan, gametophyte)	0.278066	0.119406	2.32874	0.230583
S. japonicum (Tsukuba, gametophyte) vs S. atrovirens (Ainan, gametophyte)	0.229631	0.162063	1.41692	0.775602
S. japonicum (Kobe, sporophyte) vs S. atrovirens (Ainan, gametophyte)	0.380528	0.12751	2.98429	0.0532641
S. nipponicum (Tsukuba, sporophyte) vs S. atrovirens (Ainan, gametophyte)	0.246466	0.121324	2.03146	0.385143
S. nipponicum (Tsukuba, gametophyte) vs S. atrovirens (Ainan, gametophyte)	-0.0778559	0.114951	-0.677296	0.992629
S. japonicum (Tsukuba, gametophyte) vs S. japonicum (Tsukuba, sporophyte)	-0.0484348	0.134201	-0.360913	0.999786
S. japonicum (Kobe, sporophyte) vs S. japonicum (Tsukuba, sporophyte)	0.102462	0.0894672	1.14524	0.903371
S. nipponicum (Tsukuba, sporophyte) vs S. japonicum (Tsukuba, sporophyte)	-0.0316003	0.0804057	-0.39301	0.99965
S. nipponicum (Tsukuba, gametophyte) vs S. japonicum (Tsukuba, sporophyte)	-0.355922	0.0704219	-5.05414	8.51423e-05
S. japonicum (Kobe, sporophyte) vs S. japonicum (Tsukuba, gametophyte)	0.150897	0.14146	1.06671	0.929273
S. nipponicum (Tsukuba, sporophyte) vs S. japonicum (Tsukuba, gametophyte)	0.0168345	0.135911	0.123865	1
S. nipponicum (Tsukuba, gametophyte) vs S. japonicum (Tsukuba, gametophyte)	-0.307487	0.130253	-2.36069	0.216995
S. nipponicum (Tsukuba, sporophyte) vs S. japonicum (Kobe, sporophyte)	-0.134062	0.0920118	-1.45701	0.752458
S. nipponicum (Tsukuba, gametophyte) vs S. japonicum (Kobe, sporophyte)	-0.458384	0.0834286	-5.49432	1.0627e-05
S. nipponicum (Tsukuba, gametophyte) vs S. nipponicum (Tsukuba, sporophyte)	-0.324321	0.0736277	-4.40489	0.000733078

## Sheet: tableS4
Table S4. Multiple comparisons of fungal β-diversity based on Bray-Curtis and Jaccard dissimilarity indices, as well as WUDM and UDM.
Test	contrast	estimate	std.error	t value	adj.p.value
Bray-Curtis	S. atrovirens (Ainan, gametophyte) - S. japonicum (Kobe, sporophyte) vs. S. atrovirens (Ainan, gametophyte) - S. atrovirens (Ainan, gametophyte)	0.792762	0.0655469	12.0946	0
Bray-Curtis	S. atrovirens (Ainan, gametophyte) - S. japonicum (Tsukuba, gametophyte) vs. S. atrovirens (Ainan, gametophyte) - S. atrovirens (Ainan, gametophyte)	0.202381	0.0743232	2.72298	0.499961
Bray-Curtis	S. atrovirens (Ainan, gametophyte) - S. japonicum (Tsukuba, sporophyte) vs. S. atrovirens (Ainan, gametophyte) - S. atrovirens (Ainan, gametophyte)	0.78035	0.0636466	12.2607	0
Bray-Curtis	S. atrovirens (Ainan, gametophyte) - S. nipponicum (Tsukuba, gametophyte) vs. S. atrovirens (Ainan, gametophyte) - S. atrovirens (Ainan, gametophyte)	-0.0226734	0.0626322	-0.362008	1
Bray-Curtis	S. atrovirens (Ainan, gametophyte) - S. nipponicum (Tsukuba, sporophyte) vs. S. atrovirens (Ainan, gametophyte) - S. atrovirens (Ainan, gametophyte)	0.773221	0.0640901	12.0646	0
Bray-Curtis	S. atrovirens (Ainan, sporophyte) - S. atrovirens (Ainan, gametophyte) vs. S. atrovirens (Ainan, gametophyte) - S. atrovirens (Ainan, gametophyte)	0.76619	0.071159	10.7673	0
Bray-Curtis	S. atrovirens (Ainan, sporophyte) - S. atrovirens (Ainan, sporophyte) vs. S. atrovirens (Ainan, gametophyte) - S. atrovirens (Ainan, gametophyte)	0.496542	0.085821	5.78579	1.12079e-06
Bray-Curtis	S. atrovirens (Ainan, sporophyte) - S. japonicum (Kobe, sporophyte) vs. S. atrovirens (Ainan, gametophyte) - S. atrovirens (Ainan, gametophyte)	0.79184	0.0655469	12.0805	0
Bray-Curtis	S. atrovirens (Ainan, sporophyte) - S. japonicum (Tsukuba, gametophyte) vs. S. atrovirens (Ainan, gametophyte) - S. atrovirens (Ainan, gametophyte)	0.798953	0.0743232	10.7497	0
Bray-Curtis	S. atrovirens (Ainan, sporophyte) - S. japonicum (Tsukuba, sporophyte) vs. S. atrovirens (Ainan, gametophyte) - S. atrovirens (Ainan, gametophyte)	0.789607	0.0636466	12.4061	0
Bray-Curtis	S. atrovirens (Ainan, sporophyte) - S. nipponicum (Tsukuba, gametophyte) vs. S. atrovirens (Ainan, gametophyte) - S. atrovirens (Ainan, gametophyte)	0.79882	0.0626322	12.7541	0
Bray-Curtis	S. atrovirens (Ainan, sporophyte) - S. nipponicum (Tsukuba, sporophyte) vs. S. atrovirens (Ainan, gametophyte) - S. atrovirens (Ainan, gametophyte)	0.792588	0.0640901	12.3668	0
Bray-Curtis	S. japonicum (Kobe, sporophyte) - S. japonicum (Kobe, sporophyte) vs. S. atrovirens (Ainan, gametophyte) - S. atrovirens (Ainan, gametophyte)	0.581275	0.0655469	8.86808	2.22045e-16
Bray-Curtis	S. japonicum (Kobe, sporophyte) - S. nipponicum (Tsukuba, gametophyte) vs. S. atrovirens (Ainan, gametophyte) - S. atrovirens (Ainan, gametophyte)	0.789292	0.0615578	12.822	0
Bray-Curtis	S. japonicum (Kobe, sporophyte) - S. nipponicum (Tsukuba, sporophyte) vs. S. atrovirens (Ainan, gametophyte) - S. atrovirens (Ainan, gametophyte)	0.688923	0.0622212	11.0722	0
Bray-Curtis	S. japonicum (Tsukuba, gametophyte) - S. japonicum (Kobe, sporophyte) vs. S. atrovirens (Ainan, gametophyte) - S. atrovirens (Ainan, gametophyte)	0.751059	0.0670894	11.1949	0
Bray-Curtis	S. japonicum (Tsukuba, gametophyte) - S. japonicum (Tsukuba, gametophyte) vs. S. atrovirens (Ainan, gametophyte) - S. atrovirens (Ainan, gametophyte)	0.357242	0.105109	3.39878	0.100524
Bray-Curtis	S. japonicum (Tsukuba, gametophyte) - S. nipponicum (Tsukuba, gametophyte) vs. S. atrovirens (Ainan, gametophyte) - S. atrovirens (Ainan, gametophyte)	0.184351	0.0632681	2.9138	0.349669
Bray-Curtis	S. japonicum (Tsukuba, gametophyte) - S. nipponicum (Tsukuba, sporophyte) vs. S. atrovirens (Ainan, gametophyte) - S. atrovirens (Ainan, gametophyte)	0.790601	0.0651858	12.1284	0
Bray-Curtis	S. japonicum (Tsukuba, sporophyte) - S. japonicum (Kobe, sporophyte) vs. S. atrovirens (Ainan, gametophyte) - S. atrovirens (Ainan, gametophyte)	0.670992	0.0620185	10.8192	0
Bray-Curtis	S. japonicum (Tsukuba, sporophyte) - S. japonicum (Tsukuba, gametophyte) vs. S. atrovirens (Ainan, gametophyte) - S. atrovirens (Ainan, gametophyte)	0.788869	0.0646037	12.2109	0
Bray-Curtis	S. japonicum (Tsukuba, sporophyte) - S. japonicum (Tsukuba, sporophyte) vs. S. atrovirens (Ainan, gametophyte) - S. atrovirens (Ainan, gametophyte)	0.378316	0.0623944	6.0633	1.21836e-07
Bray-Curtis	S. japonicum (Tsukuba, sporophyte) - S. nipponicum (Tsukuba, gametophyte) vs. S. atrovirens (Ainan, gametophyte) - S. atrovirens (Ainan, gametophyte)	0.795894	0.0612101	13.0027	0
Bray-Curtis	S. japonicum (Tsukuba, sporophyte) - S. nipponicum (Tsukuba, sporophyte) vs. S. atrovirens (Ainan, gametophyte) - S. atrovirens (Ainan, gametophyte)	0.586752	0.0616112	9.52347	0
Bray-Curtis	S. nipponicum (Tsukuba, gametophyte) - S. nipponicum (Tsukuba, gametophyte) vs. S. atrovirens (Ainan, gametophyte) - S. atrovirens (Ainan, gametophyte)	-0.0562357	0.0614	-0.91589	1
Bray-Curtis	S. nipponicum (Tsukuba, sporophyte) - S. nipponicum (Tsukuba, gametophyte) vs. S. atrovirens (Ainan, gametophyte) - S. atrovirens (Ainan, gametophyte)	0.77957	0.0612905	12.7193	0
Bray-Curtis	S. nipponicum (Tsukuba, sporophyte) - S. nipponicum (Tsukuba, sporophyte) vs. S. atrovirens (Ainan, gametophyte) - S. atrovirens (Ainan, gametophyte)	0.558684	0.0629754	8.87146	6.66134e-16
Bray-Curtis	S. atrovirens (Ainan, gametophyte) - S. japonicum (Tsukuba, gametophyte) vs. S. atrovirens (Ainan, gametophyte) - S. japonicum (Kobe, sporophyte)	-0.590381	0.0495488	-11.9151	0
Bray-Curtis	S. atrovirens (Ainan, gametophyte) - S. japonicum (Tsukuba, sporophyte) vs. S. atrovirens (Ainan, gametophyte) - S. japonicum (Kobe, sporophyte)	-0.0124119	0.0313374	-0.396073	1
Bray-Curtis	S. atrovirens (Ainan, gametophyte) - S. nipponicum (Tsukuba, gametophyte) vs. S. atrovirens (Ainan, gametophyte) - S. japonicum (Kobe, sporophyte)	-0.815435	0.0292223	-27.9046	0
Bray-Curtis	S. atrovirens (Ainan, gametophyte) - S. nipponicum (Tsukuba, sporophyte) vs. S. atrovirens (Ainan, gametophyte) - S. japonicum (Kobe, sporophyte)	-0.0195411	0.0322287	-0.606326	1
Bray-Curtis	S. atrovirens (Ainan, sporophyte) - S. atrovirens (Ainan, gametophyte) vs. S. atrovirens (Ainan, gametophyte) - S. japonicum (Kobe, sporophyte)	-0.0265717	0.0446627	-0.594941	1
Bray-Curtis	S. atrovirens (Ainan, sporophyte) - S. atrovirens (Ainan, sporophyte) vs. S. atrovirens (Ainan, gametophyte) - S. japonicum (Kobe, sporophyte)	-0.296219	0.0655469	-4.5192	0.00140718
Bray-Curtis	S. atrovirens (Ainan, sporophyte) - S. japonicum (Kobe, sporophyte) vs. S. atrovirens (Ainan, gametophyte) - S. japonicum (Kobe, sporophyte)	-0.000922084	0.0350363	-0.026318	1
Bray-Curtis	S. atrovirens (Ainan, sporophyte) - S. japonicum (Tsukuba, gametophyte) vs. S. atrovirens (Ainan, gametophyte) - S. japonicum (Kobe, sporophyte)	0.00619113	0.0495488	0.12495	1
Bray-Curtis	S. atrovirens (Ainan, sporophyte) - S. japonicum (Tsukuba, sporophyte) vs. S. atrovirens (Ainan, gametophyte) - S. japonicum (Kobe, sporophyte)	-0.00315484	0.0313374	-0.100673	1
Bray-Curtis	S. atrovirens (Ainan, sporophyte) - S. nipponicum (Tsukuba, gametophyte) vs. S. atrovirens (Ainan, gametophyte) - S. japonicum (Kobe, sporophyte)	0.00605798	0.0292223	0.207307	1
Bray-Curtis	S. atrovirens (Ainan, sporophyte) - S. nipponicum (Tsukuba, sporophyte) vs. S. atrovirens (Ainan, gametophyte) - S. japonicum (Kobe, sporophyte)	-0.000173524	0.0322287	-0.00538415	1
Bray-Curtis	S. japonicum (Kobe, sporophyte) - S. japonicum (Kobe, sporophyte) vs. S. atrovirens (Ainan, gametophyte) - S. japonicum (Kobe, sporophyte)	-0.211487	0.0350363	-6.03621	1.02502e-07
Bray-Curtis	S. japonicum (Kobe, sporophyte) - S. nipponicum (Tsukuba, gametophyte) vs. S. atrovirens (Ainan, gametophyte) - S. japonicum (Kobe, sporophyte)	-0.00346927	0.0268424	-0.129246	1
Bray-Curtis	S. japonicum (Kobe, sporophyte) - S. nipponicum (Tsukuba, sporophyte) vs. S. atrovirens (Ainan, gametophyte) - S. japonicum (Kobe, sporophyte)	-0.103838	0.0283306	-3.66523	0.0423988
Bray-Curtis	S. japonicum (Tsukuba, gametophyte) - S. japonicum (Kobe, sporophyte) vs. S. atrovirens (Ainan, gametophyte) - S. japonicum (Kobe, sporophyte)	-0.0417023	0.0378435	-1.10197	0.999998
Bray-Curtis	S. japonicum (Tsukuba, gametophyte) - S. japonicum (Tsukuba, gametophyte) vs. S. atrovirens (Ainan, gametophyte) - S. japonicum (Kobe, sporophyte)	-0.43552	0.0893254	-4.87566	0.000276721
Bray-Curtis	S. japonicum (Tsukuba, gametophyte) - S. nipponicum (Tsukuba, gametophyte) vs. S. atrovirens (Ainan, gametophyte) - S. japonicum (Kobe, sporophyte)	-0.608411	0.0305614	-19.9078	0
Bray-Curtis	S. japonicum (Tsukuba, gametophyte) - S. nipponicum (Tsukuba, sporophyte) vs. S. atrovirens (Ainan, gametophyte) - S. japonicum (Kobe, sporophyte)	-0.00216082	0.0343559	-0.0628951	1
Bray-Curtis	S. japonicum (Tsukuba, sporophyte) - S. japonicum (Kobe, sporophyte) vs. S. atrovirens (Ainan, gametophyte) - S. japonicum (Kobe, sporophyte)	-0.12177	0.0278827	-4.36723	0.00323549
Bray-Curtis	S. japonicum (Tsukuba, sporophyte) - S. japonicum (Tsukuba, gametophyte) vs. S. atrovirens (Ainan, gametophyte) - S. japonicum (Kobe, sporophyte)	-0.00389251	0.0332383	-0.117109	1
Bray-Curtis	S. japonicum (Tsukuba, sporophyte) - S. japonicum (Tsukuba, sporophyte) vs. S. atrovirens (Ainan, gametophyte) - S. japonicum (Kobe, sporophyte)	-0.414446	0.028709	-14.4361	0
Bray-Curtis	S. japonicum (Tsukuba, sporophyte) - S. nipponicum (Tsukuba, gametophyte) vs. S. atrovirens (Ainan, gametophyte) - S. japonicum (Kobe, sporophyte)	0.00313194	0.0260349	0.120298	1
Bray-Curtis	S. japonicum (Tsukuba, sporophyte) - S. nipponicum (Tsukuba, sporophyte) vs. S. atrovirens (Ainan, gametophyte) - S. japonicum (Kobe, sporophyte)	-0.206009	0.0269645	-7.64003	9.4913e-13
Bray-Curtis	S. nipponicum (Tsukuba, gametophyte) - S. nipponicum (Tsukuba, gametophyte) vs. S. atrovirens (Ainan, gametophyte) - S. japonicum (Kobe, sporophyte)	-0.848997	0.0264784	-32.0638	0
Bray-Curtis	S. nipponicum (Tsukuba, sporophyte) - S. nipponicum (Tsukuba, gametophyte) vs. S. atrovirens (Ainan, gametophyte) - S. japonicum (Kobe, sporophyte)	-0.0131921	0.0262235	-0.503066	1
Bray-Curtis	S. nipponicum (Tsukuba, sporophyte) - S. nipponicum (Tsukuba, sporophyte) vs. S. atrovirens (Ainan, gametophyte) - S. japonicum (Kobe, sporophyte)	-0.234078	0.0299508	-7.81541	6.07514e-13
Bray-Curtis	S. atrovirens (Ainan, gametophyte) - S. japonicum (Tsukuba, sporophyte) vs. S. atrovirens (Ainan, gametophyte) - S. japonicum (Tsukuba, gametophyte)	0.577969	0.0470061	12.2956	0
Bray-Curtis	S. atrovirens (Ainan, gametophyte) - S. nipponicum (Tsukuba, gametophyte) vs. S. atrovirens (Ainan, gametophyte) - S. japonicum (Tsukuba, gametophyte)	-0.225054	0.0456233	-4.93288	0.000315816
Bray-Curtis	S. atrovirens (Ainan, gametophyte) - S. nipponicum (Tsukuba, sporophyte) vs. S. atrovirens (Ainan, gametophyte) - S. japonicum (Tsukuba, gametophyte)	0.57084	0.0476049	11.9912	0
Bray-Curtis	S. atrovirens (Ainan, sporophyte) - S. atrovirens (Ainan, gametophyte) vs. S. atrovirens (Ainan, gametophyte) - S. japonicum (Tsukuba, gametophyte)	0.563809	0.0567653	9.93229	0
Bray-Curtis	S. atrovirens (Ainan, sporophyte) - S. atrovirens (Ainan, sporophyte) vs. S. atrovirens (Ainan, gametophyte) - S. japonicum (Tsukuba, gametophyte)	0.294161	0.0743232	3.95787	0.0147046
Bray-Curtis	S. atrovirens (Ainan, sporophyte) - S. japonicum (Kobe, sporophyte) vs. S. atrovirens (Ainan, gametophyte) - S. japonicum (Tsukuba, gametophyte)	0.589459	0.0495488	11.8965	0
Bray-Curtis	S. atrovirens (Ainan, sporophyte) - S. japonicum (Tsukuba, gametophyte) vs. S. atrovirens (Ainan, gametophyte) - S. japonicum (Tsukuba, gametophyte)	0.596572	0.0606846	9.83069	0
Bray-Curtis	S. atrovirens (Ainan, sporophyte) - S. japonicum (Tsukuba, sporophyte) vs. S. atrovirens (Ainan, gametophyte) - S. japonicum (Tsukuba, gametophyte)	0.587226	0.0470061	12.4925	0
Bray-Curtis	S. atrovirens (Ainan, sporophyte) - S. nipponicum (Tsukuba, gametophyte) vs. S. atrovirens (Ainan, gametophyte) - S. japonicum (Tsukuba, gametophyte)	0.596439	0.0456233	13.0731	0
Bray-Curtis	S. atrovirens (Ainan, sporophyte) - S. nipponicum (Tsukuba, sporophyte) vs. S. atrovirens (Ainan, gametophyte) - S. japonicum (Tsukuba, gametophyte)	0.590207	0.0476049	12.398	0
Bray-Curtis	S. japonicum (Kobe, sporophyte) - S. japonicum (Kobe, sporophyte) vs. S. atrovirens (Ainan, gametophyte) - S. japonicum (Tsukuba, gametophyte)	0.378894	0.0495488	7.64689	1.12532e-12
Bray-Curtis	S. japonicum (Kobe, sporophyte) - S. nipponicum (Tsukuba, gametophyte) vs. S. atrovirens (Ainan, gametophyte) - S. japonicum (Tsukuba, gametophyte)	0.586911	0.0441368	13.2976	0
Bray-Curtis	S. japonicum (Kobe, sporophyte) - S. nipponicum (Tsukuba, sporophyte) vs. S. atrovirens (Ainan, gametophyte) - S. japonicum (Tsukuba, gametophyte)	0.486542	0.0450574	10.7983	0
Bray-Curtis	S. japonicum (Tsukuba, gametophyte) - S. japonicum (Kobe, sporophyte) vs. S. atrovirens (Ainan, gametophyte) - S. japonicum (Tsukuba, gametophyte)	0.548678	0.051572	10.6391	0
Bray-Curtis	S. japonicum (Tsukuba, gametophyte) - S. japonicum (Tsukuba, gametophyte) vs. S. atrovirens (Ainan, gametophyte) - S. japonicum (Tsukuba, gametophyte)	0.154861	0.0959508	1.61396	0.997627
Bray-Curtis	S. japonicum (Tsukuba, gametophyte) - S. nipponicum (Tsukuba, gametophyte) vs. S. atrovirens (Ainan, gametophyte) - S. japonicum (Tsukuba, gametophyte)	-0.01803	0.0464924	-0.387806	1
Bray-Curtis	S. japonicum (Tsukuba, gametophyte) - S. nipponicum (Tsukuba, sporophyte) vs. S. atrovirens (Ainan, gametophyte) - S. japonicum (Tsukuba, gametophyte)	0.58822	0.0490701	11.9873	0
Bray-Curtis	S. japonicum (Tsukuba, sporophyte) - S. japonicum (Kobe, sporophyte) vs. S. atrovirens (Ainan, gametophyte) - S. japonicum (Tsukuba, gametophyte)	0.468611	0.0447771	10.4654	0
Bray-Curtis	S. japonicum (Tsukuba, sporophyte) - S. japonicum (Tsukuba, gametophyte) vs. S. atrovirens (Ainan, gametophyte) - S. japonicum (Tsukuba, gametophyte)	0.586488	0.0482942	12.1441	0
Bray-Curtis	S. japonicum (Tsukuba, sporophyte) - S. japonicum (Tsukuba, sporophyte) vs. S. atrovirens (Ainan, gametophyte) - S. japonicum (Tsukuba, gametophyte)	0.175935	0.0452962	3.8841	0.0208716
Bray-Curtis	S. japonicum (Tsukuba, sporophyte) - S. nipponicum (Tsukuba, gametophyte) vs. S. atrovirens (Ainan, gametophyte) - S. japonicum (Tsukuba, gametophyte)	0.593513	0.0436504	13.597	0
Bray-Curtis	S. japonicum (Tsukuba, sporophyte) - S. nipponicum (Tsukuba, sporophyte) vs. S. atrovirens (Ainan, gametophyte) - S. japonicum (Tsukuba, gametophyte)	0.384371	0.0442111	8.694	4.44089e-16
Bray-Curtis	S. nipponicum (Tsukuba, gametophyte) - S. nipponicum (Tsukuba, gametophyte) vs. S. atrovirens (Ainan, gametophyte) - S. japonicum (Tsukuba, gametophyte)	-0.258617	0.0439164	-5.88884	6.41422e-06
Bray-Curtis	S. nipponicum (Tsukuba, sporophyte) - S. nipponicum (Tsukuba, gametophyte) vs. S. atrovirens (Ainan, gametophyte) - S. japonicum (Tsukuba, gametophyte)	0.577189	0.0437631	13.1889	0
Bray-Curtis	S. nipponicum (Tsukuba, sporophyte) - S. nipponicum (Tsukuba, sporophyte) vs. S. atrovirens (Ainan, gametophyte) - S. japonicum (Tsukuba, gametophyte)	0.356303	0.0460933	7.73004	8.16458e-13
Bray-Curtis	S. atrovirens (Ainan, gametophyte) - S. nipponicum (Tsukuba, gametophyte) vs. S. atrovirens (Ainan, gametophyte) - S. japonicum (Tsukuba, sporophyte)	-0.803023	0.0246665	-32.5553	0
Bray-Curtis	S. atrovirens (Ainan, gametophyte) - S. nipponicum (Tsukuba, sporophyte) vs. S. atrovirens (Ainan, gametophyte) - S. japonicum (Tsukuba, sporophyte)	-0.00712918	0.0281635	-0.253136	1
Bray-Curtis	S. atrovirens (Ainan, sporophyte) - S. atrovirens (Ainan, gametophyte) vs. S. atrovirens (Ainan, gametophyte) - S. japonicum (Tsukuba, sporophyte)	-0.0141598	0.041824	-0.338556	1
Bray-Curtis	S. atrovirens (Ainan, sporophyte) - S. atrovirens (Ainan, sporophyte) vs. S. atrovirens (Ainan, gametophyte) - S. japonicum (Tsukuba, sporophyte)	-0.283808	0.0636466	-4.45912	0.00174862
Bray-Curtis	S. atrovirens (Ainan, sporophyte) - S. japonicum (Kobe, sporophyte) vs. S. atrovirens (Ainan, gametophyte) - S. japonicum (Tsukuba, sporophyte)	0.0114898	0.0313374	0.366649	1
Bray-Curtis	S. atrovirens (Ainan, sporophyte) - S. japonicum (Tsukuba, gametophyte) vs. S. atrovirens (Ainan, gametophyte) - S. japonicum (Tsukuba, sporophyte)	0.018603	0.0470061	0.395758	1
Bray-Curtis	S. atrovirens (Ainan, sporophyte) - S. japonicum (Tsukuba, sporophyte) vs. S. atrovirens (Ainan, gametophyte) - S. japonicum (Tsukuba, sporophyte)	0.00925706	0.027139	0.341098	1
Bray-Curtis	S. atrovirens (Ainan, sporophyte) - S. nipponicum (Tsukuba, gametophyte) vs. S. atrovirens (Ainan, gametophyte) - S. japonicum (Tsukuba, sporophyte)	0.0184699	0.0246665	0.748786	1
Bray-Curtis	S. atrovirens (Ainan, sporophyte) - S. nipponicum (Tsukuba, sporophyte) vs. S. atrovirens (Ainan, gametophyte) - S. japonicum (Tsukuba, sporophyte)	0.0122384	0.0281635	0.434548	1
Bray-Curtis	S. japonicum (Kobe, sporophyte) - S. japonicum (Kobe, sporophyte) vs. S. atrovirens (Ainan, gametophyte) - S. japonicum (Tsukuba, sporophyte)	-0.199075	0.0313374	-6.35262	1.50011e-08
Bray-Curtis	S. japonicum (Kobe, sporophyte) - S. nipponicum (Tsukuba, gametophyte) vs. S. atrovirens (Ainan, gametophyte) - S. japonicum (Tsukuba, sporophyte)	0.00894264	0.0217946	0.410314	1
Bray-Curtis	S. japonicum (Kobe, sporophyte) - S. nipponicum (Tsukuba, sporophyte) vs. S. atrovirens (Ainan, gametophyte) - S. japonicum (Tsukuba, sporophyte)	-0.0914264	0.0236033	-3.87346	0.0203901
Bray-Curtis	S. japonicum (Tsukuba, gametophyte) - S. japonicum (Kobe, sporophyte) vs. S. atrovirens (Ainan, gametophyte) - S. japonicum (Tsukuba, sporophyte)	-0.0292904	0.0344474	-0.850294	1
Bray-Curtis	S. japonicum (Tsukuba, gametophyte) - S. japonicum (Tsukuba, gametophyte) vs. S. atrovirens (Ainan, gametophyte) - S. japonicum (Tsukuba, sporophyte)	-0.423108	0.0879404	-4.81131	0.000381381
Bray-Curtis	S. japonicum (Tsukuba, gametophyte) - S. nipponicum (Tsukuba, gametophyte) vs. S. atrovirens (Ainan, gametophyte) - S. japonicum (Tsukuba, sporophyte)	-0.595999	0.0262391	-22.7141	0
Bray-Curtis	S. japonicum (Tsukuba, gametophyte) - S. nipponicum (Tsukuba, sporophyte) vs. S. atrovirens (Ainan, gametophyte) - S. japonicum (Tsukuba, sporophyte)	0.0102511	0.0305748	0.335279	1
Bray-Curtis	S. japonicum (Tsukuba, sporophyte) - S. japonicum (Kobe, sporophyte) vs. S. atrovirens (Ainan, gametophyte) - S. japonicum (Tsukuba, sporophyte)	-0.109358	0.0230637	-4.74156	0.000439211
Bray-Curtis	S. japonicum (Tsukuba, sporophyte) - S. japonicum (Tsukuba, gametophyte) vs. S. atrovirens (Ainan, gametophyte) - S. japonicum (Tsukuba, sporophyte)	0.0085194	0.0293135	0.290631	1
Bray-Curtis	S. japonicum (Tsukuba, sporophyte) - S. japonicum (Tsukuba, sporophyte) vs. S. atrovirens (Ainan, gametophyte) - S. japonicum (Tsukuba, sporophyte)	-0.402034	0.0240561	-16.7123	0
Bray-Curtis	S. japonicum (Tsukuba, sporophyte) - S. nipponicum (Tsukuba, gametophyte) vs. S. atrovirens (Ainan, gametophyte) - S. japonicum (Tsukuba, sporophyte)	0.0155438	0.020792	0.747587	1
Bray-Curtis	S. japonicum (Tsukuba, sporophyte) - S. nipponicum (Tsukuba, sporophyte) vs. S. atrovirens (Ainan, gametophyte) - S. japonicum (Tsukuba, sporophyte)	-0.193597	0.0219448	-8.82202	8.88178e-16
Bray-Curtis	S. nipponicum (Tsukuba, gametophyte) - S. nipponicum (Tsukuba, gametophyte) vs. S. atrovirens (Ainan, gametophyte) - S. japonicum (Tsukuba, sporophyte)	-0.836585	0.0213447	-39.194	0
Bray-Curtis	S. nipponicum (Tsukuba, sporophyte) - S. nipponicum (Tsukuba, gametophyte) vs. S. atrovirens (Ainan, gametophyte) - S. japonicum (Tsukuba, sporophyte)	-0.000780214	0.0210276	-0.0371042	1
Bray-Curtis	S. nipponicum (Tsukuba, sporophyte) - S. nipponicum (Tsukuba, sporophyte) vs. S. atrovirens (Ainan, gametophyte) - S. japonicum (Tsukuba, sporophyte)	-0.221666	0.0255253	-8.68415	9.99201e-16
Bray-Curtis	S. atrovirens (Ainan, gametophyte) - S. nipponicum (Tsukuba, sporophyte) vs. S. atrovirens (Ainan, gametophyte) - S. nipponicum (Tsukuba, gametophyte)	0.795894	0.0257893	30.8614	0
Bray-Curtis	S. atrovirens (Ainan, sporophyte) - S. atrovirens (Ainan, gametophyte) vs. S. atrovirens (Ainan, gametophyte) - S. nipponicum (Tsukuba, gametophyte)	0.788863	0.0402636	19.5925	0
Bray-Curtis	S. atrovirens (Ainan, sporophyte) - S. atrovirens (Ainan, sporophyte) vs. S. atrovirens (Ainan, gametophyte) - S. nipponicum (Tsukuba, gametophyte)	0.519216	0.0626322	8.28991	3.33067e-14
Bray-Curtis	S. atrovirens (Ainan, sporophyte) - S. japonicum (Kobe, sporophyte) vs. S. atrovirens (Ainan, gametophyte) - S. nipponicum (Tsukuba, gametophyte)	0.814513	0.0292223	27.873	0
Bray-Curtis	S. atrovirens (Ainan, sporophyte) - S. japonicum (Tsukuba, gametophyte) vs. S. atrovirens (Ainan, gametophyte) - S. nipponicum (Tsukuba, gametophyte)	0.821626	0.0456233	18.0089	0
Bray-Curtis	S. atrovirens (Ainan, sporophyte) - S. japonicum (Tsukuba, sporophyte) vs. S. atrovirens (Ainan, gametophyte) - S. nipponicum (Tsukuba, gametophyte)	0.81228	0.0246665	32.9306	0
Bray-Curtis	S. atrovirens (Ainan, sporophyte) - S. nipponicum (Tsukuba, gametophyte) vs. S. atrovirens (Ainan, gametophyte) - S. nipponicum (Tsukuba, gametophyte)	0.821493	0.0219167	37.4825	0
Bray-Curtis	S. atrovirens (Ainan, sporophyte) - S. nipponicum (Tsukuba, sporophyte) vs. S. atrovirens (Ainan, gametophyte) - S. nipponicum (Tsukuba, gametophyte)	0.815262	0.0257893	31.6124	0
Bray-Curtis	S. japonicum (Kobe, sporophyte) - S. japonicum (Kobe, sporophyte) vs. S. atrovirens (Ainan, gametophyte) - S. nipponicum (Tsukuba, gametophyte)	0.603948	0.0292223	20.6674	0
Bray-Curtis	S. japonicum (Kobe, sporophyte) - S. nipponicum (Tsukuba, gametophyte) vs. S. atrovirens (Ainan, gametophyte) - S. nipponicum (Tsukuba, gametophyte)	0.811966	0.0186256	43.594	0
Bray-Curtis	S. japonicum (Kobe, sporophyte) - S. nipponicum (Tsukuba, sporophyte) vs. S. atrovirens (Ainan, gametophyte) - S. nipponicum (Tsukuba, gametophyte)	0.711597	0.0207129	34.3553	0
Bray-Curtis	S. japonicum (Tsukuba, gametophyte) - S. japonicum (Kobe, sporophyte) vs. S. atrovirens (Ainan, gametophyte) - S. nipponicum (Tsukuba, gametophyte)	0.773733	0.0325351	23.7815	0
Bray-Curtis	S. japonicum (Tsukuba, gametophyte) - S. japonicum (Tsukuba, gametophyte) vs. S. atrovirens (Ainan, gametophyte) - S. nipponicum (Tsukuba, gametophyte)	0.379915	0.0872091	4.35637	0.0033425
Bray-Curtis	S. japonicum (Tsukuba, gametophyte) - S. nipponicum (Tsukuba, gametophyte) vs. S. atrovirens (Ainan, gametophyte) - S. nipponicum (Tsukuba, gametophyte)	0.207024	0.0236728	8.74525	1.11022e-15
Bray-Curtis	S. japonicum (Tsukuba, gametophyte) - S. nipponicum (Tsukuba, sporophyte) vs. S. atrovirens (Ainan, gametophyte) - S. nipponicum (Tsukuba, gametophyte)	0.813274	0.028403	28.6334	0
Bray-Curtis	S. japonicum (Tsukuba, sporophyte) - S. japonicum (Kobe, sporophyte) vs. S. atrovirens (Ainan, gametophyte) - S. nipponicum (Tsukuba, gametophyte)	0.693665	0.0200959	34.5178	0
Bray-Curtis	S. japonicum (Tsukuba, sporophyte) - S. japonicum (Tsukuba, gametophyte) vs. S. atrovirens (Ainan, gametophyte) - S. nipponicum (Tsukuba, gametophyte)	0.811543	0.0270405	30.0121	0
Bray-Curtis	S. japonicum (Tsukuba, sporophyte) - S. japonicum (Tsukuba, sporophyte) vs. S. atrovirens (Ainan, gametophyte) - S. nipponicum (Tsukuba, gametophyte)	0.400989	0.0212275	18.8901	0
Bray-Curtis	S. japonicum (Tsukuba, sporophyte) - S. nipponicum (Tsukuba, gametophyte) vs. S. atrovirens (Ainan, gametophyte) - S. nipponicum (Tsukuba, gametophyte)	0.818567	0.0174418	46.9313	0
Bray-Curtis	S. japonicum (Tsukuba, sporophyte) - S. nipponicum (Tsukuba, sporophyte) vs. S. atrovirens (Ainan, gametophyte) - S. nipponicum (Tsukuba, gametophyte)	0.609426	0.0188011	32.4143	0
Bray-Curtis	S. nipponicum (Tsukuba, gametophyte) - S. nipponicum (Tsukuba, gametophyte) vs. S. atrovirens (Ainan, gametophyte) - S. nipponicum (Tsukuba, gametophyte)	-0.0335623	0.0180971	-1.85456	0.981993
Bray-Curtis	S. nipponicum (Tsukuba, sporophyte) - S. nipponicum (Tsukuba, gametophyte) vs. S. atrovirens (Ainan, gametophyte) - S. nipponicum (Tsukuba, gametophyte)	0.802243	0.017722	45.2681	0
Bray-Curtis	S. nipponicum (Tsukuba, sporophyte) - S. nipponicum (Tsukuba, sporophyte) vs. S. atrovirens (Ainan, gametophyte) - S. nipponicum (Tsukuba, gametophyte)	0.581357	0.022879	25.4101	0
Bray-Curtis	S. atrovirens (Ainan, sporophyte) - S. atrovirens (Ainan, gametophyte) vs. S. atrovirens (Ainan, gametophyte) - S. nipponicum (Tsukuba, sporophyte)	-0.00703057	0.0424959	-0.165441	1
Bray-Curtis	S. atrovirens (Ainan, sporophyte) - S. atrovirens (Ainan, sporophyte) vs. S. atrovirens (Ainan, gametophyte) - S. nipponicum (Tsukuba, sporophyte)	-0.276678	0.0640901	-4.31702	0.00339248
Bray-Curtis	S. atrovirens (Ainan, sporophyte) - S. japonicum (Kobe, sporophyte) vs. S. atrovirens (Ainan, gametophyte) - S. nipponicum (Tsukuba, sporophyte)	0.018619	0.0322287	0.577715	1
Bray-Curtis	S. atrovirens (Ainan, sporophyte) - S. japonicum (Tsukuba, gametophyte) vs. S. atrovirens (Ainan, gametophyte) - S. nipponicum (Tsukuba, sporophyte)	0.0257322	0.0476049	0.540537	1
Bray-Curtis	S. atrovirens (Ainan, sporophyte) - S. japonicum (Tsukuba, sporophyte) vs. S. atrovirens (Ainan, gametophyte) - S. nipponicum (Tsukuba, sporophyte)	0.0163862	0.0281635	0.581826	1
Bray-Curtis	S. atrovirens (Ainan, sporophyte) - S. nipponicum (Tsukuba, gametophyte) vs. S. atrovirens (Ainan, gametophyte) - S. nipponicum (Tsukuba, sporophyte)	0.0255991	0.0257893	0.992622	1
Bray-Curtis	S. atrovirens (Ainan, sporophyte) - S. nipponicum (Tsukuba, sporophyte) vs. S. atrovirens (Ainan, gametophyte) - S. nipponicum (Tsukuba, sporophyte)	0.0193676	0.029152	0.664366	1
Bray-Curtis	S. japonicum (Kobe, sporophyte) - S. japonicum (Kobe, sporophyte) vs. S. atrovirens (Ainan, gametophyte) - S. nipponicum (Tsukuba, sporophyte)	-0.191945	0.0322287	-5.95573	1.92305e-07
Bray-Curtis	S. japonicum (Kobe, sporophyte) - S. nipponicum (Tsukuba, gametophyte) vs. S. atrovirens (Ainan, gametophyte) - S. nipponicum (Tsukuba, sporophyte)	0.0160718	0.0230578	0.697024	1
Bray-Curtis	S. japonicum (Kobe, sporophyte) - S. nipponicum (Tsukuba, sporophyte) vs. S. atrovirens (Ainan, gametophyte) - S. nipponicum (Tsukuba, sporophyte)	-0.0842972	0.0247744	-3.40259	0.100477
Bray-Curtis	S. japonicum (Tsukuba, gametophyte) - S. japonicum (Kobe, sporophyte) vs. S. atrovirens (Ainan, gametophyte) - S. nipponicum (Tsukuba, sporophyte)	-0.0221613	0.0352602	-0.628507	1
Bray-Curtis	S. japonicum (Tsukuba, gametophyte) - S. japonicum (Tsukuba, gametophyte) vs. S. atrovirens (Ainan, gametophyte) - S. nipponicum (Tsukuba, sporophyte)	-0.415979	0.0882619	-4.713	0.000710207
Bray-Curtis	S. japonicum (Tsukuba, gametophyte) - S. nipponicum (Tsukuba, gametophyte) vs. S. atrovirens (Ainan, gametophyte) - S. nipponicum (Tsukuba, sporophyte)	-0.58887	0.0272974	-21.5724	0
Bray-Curtis	S. japonicum (Tsukuba, gametophyte) - S. nipponicum (Tsukuba, sporophyte) vs. S. atrovirens (Ainan, gametophyte) - S. nipponicum (Tsukuba, sporophyte)	0.0173803	0.0314877	0.55197	1
Bray-Curtis	S. japonicum (Tsukuba, sporophyte) - S. japonicum (Kobe, sporophyte) vs. S. atrovirens (Ainan, gametophyte) - S. nipponicum (Tsukuba, sporophyte)	-0.102229	0.0242609	-4.21373	0.00542591
Bray-Curtis	S. japonicum (Tsukuba, sporophyte) - S. japonicum (Tsukuba, gametophyte) vs. S. atrovirens (Ainan, gametophyte) - S. nipponicum (Tsukuba, sporophyte)	0.0156486	0.0302644	0.517062	1
Bray-Curtis	S. japonicum (Tsukuba, sporophyte) - S. japonicum (Tsukuba, sporophyte) vs. S. atrovirens (Ainan, gametophyte) - S. nipponicum (Tsukuba, sporophyte)	-0.394905	0.0252062	-15.6669	0
Bray-Curtis	S. japonicum (Tsukuba, sporophyte) - S. nipponicum (Tsukuba, gametophyte) vs. S. atrovirens (Ainan, gametophyte) - S. nipponicum (Tsukuba, sporophyte)	0.022673	0.0221125	1.02535	1
Bray-Curtis	S. japonicum (Tsukuba, sporophyte) - S. nipponicum (Tsukuba, sporophyte) vs. S. atrovirens (Ainan, gametophyte) - S. nipponicum (Tsukuba, sporophyte)	-0.186468	0.0231998	-8.0375	6.63913e-14
Bray-Curtis	S. nipponicum (Tsukuba, gametophyte) - S. nipponicum (Tsukuba, gametophyte) vs. S. atrovirens (Ainan, gametophyte) - S. nipponicum (Tsukuba, sporophyte)	-0.829456	0.022633	-36.6481	0
Bray-Curtis	S. nipponicum (Tsukuba, sporophyte) - S. nipponicum (Tsukuba, gametophyte) vs. S. atrovirens (Ainan, gametophyte) - S. nipponicum (Tsukuba, sporophyte)	0.00634896	0.0223342	0.284271	1
Bray-Curtis	S. nipponicum (Tsukuba, sporophyte) - S. nipponicum (Tsukuba, sporophyte) vs. S. atrovirens (Ainan, gametophyte) - S. nipponicum (Tsukuba, sporophyte)	-0.214537	0.026612	-8.06165	5.21805e-14
Bray-Curtis	S. atrovirens (Ainan, sporophyte) - S. atrovirens (Ainan, sporophyte) vs. S. atrovirens (Ainan, sporophyte) - S. atrovirens (Ainan, gametophyte)	-0.269648	0.071159	-3.78937	0.0287555
Bray-Curtis	S. atrovirens (Ainan, sporophyte) - S. japonicum (Kobe, sporophyte) vs. S. atrovirens (Ainan, sporophyte) - S. atrovirens (Ainan, gametophyte)	0.0256496	0.0446627	0.574295	1
Bray-Curtis	S. atrovirens (Ainan, sporophyte) - S. japonicum (Tsukuba, gametophyte) vs. S. atrovirens (Ainan, sporophyte) - S. atrovirens (Ainan, gametophyte)	0.0327628	0.0567653	0.577163	1
Bray-Curtis	S. atrovirens (Ainan, sporophyte) - S. japonicum (Tsukuba, sporophyte) vs. S. atrovirens (Ainan, sporophyte) - S. atrovirens (Ainan, gametophyte)	0.0234168	0.041824	0.559889	1
Bray-Curtis	S. atrovirens (Ainan, sporophyte) - S. nipponicum (Tsukuba, gametophyte) vs. S. atrovirens (Ainan, sporophyte) - S. atrovirens (Ainan, gametophyte)	0.0326296	0.0402636	0.810401	1
Bray-Curtis	S. atrovirens (Ainan, sporophyte) - S. nipponicum (Tsukuba, sporophyte) vs. S. atrovirens (Ainan, sporophyte) - S. atrovirens (Ainan, gametophyte)	0.0263981	0.0424959	0.621192	1
Bray-Curtis	S. japonicum (Kobe, sporophyte) - S. japonicum (Kobe, sporophyte) vs. S. atrovirens (Ainan, sporophyte) - S. atrovirens (Ainan, gametophyte)	-0.184915	0.0446627	-4.14025	0.00817289
Bray-Curtis	S. japonicum (Kobe, sporophyte) - S. nipponicum (Tsukuba, gametophyte) vs. S. atrovirens (Ainan, sporophyte) - S. atrovirens (Ainan, gametophyte)	0.0231024	0.0385711	0.598956	1
Bray-Curtis	S. japonicum (Kobe, sporophyte) - S. nipponicum (Tsukuba, sporophyte) vs. S. atrovirens (Ainan, sporophyte) - S. atrovirens (Ainan, gametophyte)	-0.0772666	0.0396212	-1.95014	0.966223
Bray-Curtis	S. japonicum (Tsukuba, gametophyte) - S. japonicum (Kobe, sporophyte) vs. S. atrovirens (Ainan, sporophyte) - S. atrovirens (Ainan, gametophyte)	-0.0151307	0.0468972	-0.322635	1
Bray-Curtis	S. japonicum (Tsukuba, gametophyte) - S. japonicum (Tsukuba, gametophyte) vs. S. atrovirens (Ainan, sporophyte) - S. atrovirens (Ainan, gametophyte)	-0.408948	0.0935213	-4.37278	0.00250687
Bray-Curtis	S. japonicum (Tsukuba, gametophyte) - S. nipponicum (Tsukuba, gametophyte) vs. S. atrovirens (Ainan, sporophyte) - S. atrovirens (Ainan, gametophyte)	-0.581839	0.0412458	-14.1066	0
Bray-Curtis	S. japonicum (Tsukuba, gametophyte) - S. nipponicum (Tsukuba, sporophyte) vs. S. atrovirens (Ainan, sporophyte) - S. atrovirens (Ainan, gametophyte)	0.0244108	0.044131	0.553145	1
Bray-Curtis	S. japonicum (Tsukuba, sporophyte) - S. japonicum (Kobe, sporophyte) vs. S. atrovirens (Ainan, sporophyte) - S. atrovirens (Ainan, gametophyte)	-0.0951983	0.0393021	-2.42222	0.744291
Bray-Curtis	S. japonicum (Tsukuba, sporophyte) - S. japonicum (Tsukuba, gametophyte) vs. S. atrovirens (Ainan, sporophyte) - S. atrovirens (Ainan, gametophyte)	0.0226791	0.0432666	0.524172	1
Bray-Curtis	S. japonicum (Tsukuba, sporophyte) - S. japonicum (Tsukuba, sporophyte) vs. S. atrovirens (Ainan, sporophyte) - S. atrovirens (Ainan, gametophyte)	-0.387874	0.0398926	-9.72295	0
Bray-Curtis	S. japonicum (Tsukuba, sporophyte) - S. nipponicum (Tsukuba, gametophyte) vs. S. atrovirens (Ainan, sporophyte) - S. atrovirens (Ainan, gametophyte)	0.0297036	0.0380136	0.781395	1
Bray-Curtis	S. japonicum (Tsukuba, sporophyte) - S. nipponicum (Tsukuba, sporophyte) vs. S. atrovirens (Ainan, sporophyte) - S. atrovirens (Ainan, gametophyte)	-0.179438	0.0386561	-4.64189	0.00113991
Bray-Curtis	S. nipponicum (Tsukuba, gametophyte) - S. nipponicum (Tsukuba, gametophyte) vs. S. atrovirens (Ainan, sporophyte) - S. atrovirens (Ainan, gametophyte)	-0.822426	0.0383187	-21.4628	0
Bray-Curtis	S. nipponicum (Tsukuba, sporophyte) - S. nipponicum (Tsukuba, gametophyte) vs. S. atrovirens (Ainan, sporophyte) - S. atrovirens (Ainan, gametophyte)	0.0133795	0.0381429	0.350774	1
Bray-Curtis	S. nipponicum (Tsukuba, sporophyte) - S. nipponicum (Tsukuba, sporophyte) vs. S. atrovirens (Ainan, sporophyte) - S. atrovirens (Ainan, gametophyte)	-0.207506	0.0407954	-5.08651	6.91051e-05
Bray-Curtis	S. atrovirens (Ainan, sporophyte) - S. japonicum (Kobe, sporophyte) vs. S. atrovirens (Ainan, sporophyte) - S. atrovirens (Ainan, sporophyte)	0.295297	0.0655469	4.50513	0.00141859
Bray-Curtis	S. atrovirens (Ainan, sporophyte) - S. japonicum (Tsukuba, gametophyte) vs. S. atrovirens (Ainan, sporophyte) - S. atrovirens (Ainan, sporophyte)	0.302411	0.0743232	4.06886	0.00976718
Bray-Curtis	S. atrovirens (Ainan, sporophyte) - S. japonicum (Tsukuba, sporophyte) vs. S. atrovirens (Ainan, sporophyte) - S. atrovirens (Ainan, sporophyte)	0.293065	0.0636466	4.60456	0.000846787
Bray-Curtis	S. atrovirens (Ainan, sporophyte) - S. nipponicum (Tsukuba, gametophyte) vs. S. atrovirens (Ainan, sporophyte) - S. atrovirens (Ainan, sporophyte)	0.302277	0.0626322	4.82623	0.000478545
Bray-Curtis	S. atrovirens (Ainan, sporophyte) - S. nipponicum (Tsukuba, sporophyte) vs. S. atrovirens (Ainan, sporophyte) - S. atrovirens (Ainan, sporophyte)	0.296046	0.0640901	4.61921	0.000685182
Bray-Curtis	S. japonicum (Kobe, sporophyte) - S. japonicum (Kobe, sporophyte) vs. S. atrovirens (Ainan, sporophyte) - S. atrovirens (Ainan, sporophyte)	0.0847329	0.0655469	1.29271	0.999949
Bray-Curtis	S. japonicum (Kobe, sporophyte) - S. nipponicum (Tsukuba, gametophyte) vs. S. atrovirens (Ainan, sporophyte) - S. atrovirens (Ainan, sporophyte)	0.29275	0.0615578	4.75569	0.000450506
Bray-Curtis	S. japonicum (Kobe, sporophyte) - S. nipponicum (Tsukuba, sporophyte) vs. S. atrovirens (Ainan, sporophyte) - S. atrovirens (Ainan, sporophyte)	0.192381	0.0622212	3.09189	0.237199
Bray-Curtis	S. japonicum (Tsukuba, gametophyte) - S. japonicum (Kobe, sporophyte) vs. S. atrovirens (Ainan, sporophyte) - S. atrovirens (Ainan, sporophyte)	0.254517	0.0670894	3.7937	0.028825
Bray-Curtis	S. japonicum (Tsukuba, gametophyte) - S. japonicum (Tsukuba, gametophyte) vs. S. atrovirens (Ainan, sporophyte) - S. atrovirens (Ainan, sporophyte)	-0.139301	0.105109	-1.3253	0.999921
Bray-Curtis	S. japonicum (Tsukuba, gametophyte) - S. nipponicum (Tsukuba, gametophyte) vs. S. atrovirens (Ainan, sporophyte) - S. atrovirens (Ainan, sporophyte)	-0.312191	0.0632681	-4.93442	0.000173469
Bray-Curtis	S. japonicum (Tsukuba, gametophyte) - S. nipponicum (Tsukuba, sporophyte) vs. S. atrovirens (Ainan, sporophyte) - S. atrovirens (Ainan, sporophyte)	0.294059	0.0651858	4.51109	0.00161782
Bray-Curtis	S. japonicum (Tsukuba, sporophyte) - S. japonicum (Kobe, sporophyte) vs. S. atrovirens (Ainan, sporophyte) - S. atrovirens (Ainan, sporophyte)	0.174449	0.0620185	2.81286	0.428145
Bray-Curtis	S. japonicum (Tsukuba, sporophyte) - S. japonicum (Tsukuba, gametophyte) vs. S. atrovirens (Ainan, sporophyte) - S. atrovirens (Ainan, sporophyte)	0.292327	0.0646037	4.52492	0.00145052
Bray-Curtis	S. japonicum (Tsukuba, sporophyte) - S. japonicum (Tsukuba, sporophyte) vs. S. atrovirens (Ainan, sporophyte) - S. atrovirens (Ainan, sporophyte)	-0.118226	0.0623944	-1.89482	0.976765
Bray-Curtis	S. japonicum (Tsukuba, sporophyte) - S. nipponicum (Tsukuba, gametophyte) vs. S. atrovirens (Ainan, sporophyte) - S. atrovirens (Ainan, sporophyte)	0.299351	0.0612101	4.89056	0.000270308
Bray-Curtis	S. japonicum (Tsukuba, sporophyte) - S. nipponicum (Tsukuba, sporophyte) vs. S. atrovirens (Ainan, sporophyte) - S. atrovirens (Ainan, sporophyte)	0.0902102	0.0616112	1.46419	0.999504
Bray-Curtis	S. nipponicum (Tsukuba, gametophyte) - S. nipponicum (Tsukuba, gametophyte) vs. S. atrovirens (Ainan, sporophyte) - S. atrovirens (Ainan, sporophyte)	-0.552778	0.0614	-9.0029	0
Bray-Curtis	S. nipponicum (Tsukuba, sporophyte) - S. nipponicum (Tsukuba, gametophyte) vs. S. atrovirens (Ainan, sporophyte) - S. atrovirens (Ainan, sporophyte)	0.283027	0.0612905	4.6178	0.00104764
Bray-Curtis	S. nipponicum (Tsukuba, sporophyte) - S. nipponicum (Tsukuba, sporophyte) vs. S. atrovirens (Ainan, sporophyte) - S. atrovirens (Ainan, sporophyte)	0.0621419	0.0629754	0.986764	1
Bray-Curtis	S. atrovirens (Ainan, sporophyte) - S. japonicum (Tsukuba, gametophyte) vs. S. atrovirens (Ainan, sporophyte) - S. japonicum (Kobe, sporophyte)	0.00711322	0.0495488	0.14356	1
Bray-Curtis	S. atrovirens (Ainan, sporophyte) - S. japonicum (Tsukuba, sporophyte) vs. S. atrovirens (Ainan, sporophyte) - S. japonicum (Kobe, sporophyte)	-0.00223276	0.0313374	-0.071249	1
Bray-Curtis	S. atrovirens (Ainan, sporophyte) - S. nipponicum (Tsukuba, gametophyte) vs. S. atrovirens (Ainan, sporophyte) - S. japonicum (Kobe, sporophyte)	0.00698006	0.0292223	0.238861	1
Bray-Curtis	S. atrovirens (Ainan, sporophyte) - S. nipponicum (Tsukuba, sporophyte) vs. S. atrovirens (Ainan, sporophyte) - S. japonicum (Kobe, sporophyte)	0.00074856	0.0322287	0.0232265	1
Bray-Curtis	S. japonicum (Kobe, sporophyte) - S. japonicum (Kobe, sporophyte) vs. S. atrovirens (Ainan, sporophyte) - S. japonicum (Kobe, sporophyte)	-0.210564	0.0350363	-6.0099	8.2645e-07
Bray-Curtis	S. japonicum (Kobe, sporophyte) - S. nipponicum (Tsukuba, gametophyte) vs. S. atrovirens (Ainan, sporophyte) - S. japonicum (Kobe, sporophyte)	-0.00254719	0.0268424	-0.0948941	1
Bray-Curtis	S. japonicum (Kobe, sporophyte) - S. nipponicum (Tsukuba, sporophyte) vs. S. atrovirens (Ainan, sporophyte) - S. japonicum (Kobe, sporophyte)	-0.102916	0.0283306	-3.63269	0.0496829
Bray-Curtis	S. japonicum (Tsukuba, gametophyte) - S. japonicum (Kobe, sporophyte) vs. S. atrovirens (Ainan, sporophyte) - S. japonicum (Kobe, sporophyte)	-0.0407803	0.0378435	-1.0776	0.999999
Bray-Curtis	S. japonicum (Tsukuba, gametophyte) - S. japonicum (Tsukuba, gametophyte) vs. S. atrovirens (Ainan, sporophyte) - S. japonicum (Kobe, sporophyte)	-0.434598	0.0893254	-4.86534	0.000330825
Bray-Curtis	S. japonicum (Tsukuba, gametophyte) - S. nipponicum (Tsukuba, gametophyte) vs. S. atrovirens (Ainan, sporophyte) - S. japonicum (Kobe, sporophyte)	-0.607489	0.0305614	-19.8776	0
Bray-Curtis	S. japonicum (Tsukuba, gametophyte) - S. nipponicum (Tsukuba, sporophyte) vs. S. atrovirens (Ainan, sporophyte) - S. japonicum (Kobe, sporophyte)	-0.00123873	0.0343559	-0.0360559	1
Bray-Curtis	S. japonicum (Tsukuba, sporophyte) - S. japonicum (Kobe, sporophyte) vs. S. atrovirens (Ainan, sporophyte) - S. japonicum (Kobe, sporophyte)	-0.120848	0.0278827	-4.33416	0.00338521
Bray-Curtis	S. japonicum (Tsukuba, sporophyte) - S. japonicum (Tsukuba, gametophyte) vs. S. atrovirens (Ainan, sporophyte) - S. japonicum (Kobe, sporophyte)	-0.00297043	0.0332383	-0.0893675	1
Bray-Curtis	S. japonicum (Tsukuba, sporophyte) - S. japonicum (Tsukuba, sporophyte) vs. S. atrovirens (Ainan, sporophyte) - S. japonicum (Kobe, sporophyte)	-0.413524	0.028709	-14.404	0
Bray-Curtis	S. japonicum (Tsukuba, sporophyte) - S. nipponicum (Tsukuba, gametophyte) vs. S. atrovirens (Ainan, sporophyte) - S. japonicum (Kobe, sporophyte)	0.00405402	0.0260349	0.155715	1
Bray-Curtis	S. japonicum (Tsukuba, sporophyte) - S. nipponicum (Tsukuba, sporophyte) vs. S. atrovirens (Ainan, sporophyte) - S. japonicum (Kobe, sporophyte)	-0.205087	0.0269645	-7.60583	3.19078e-12
Bray-Curtis	S. nipponicum (Tsukuba, gametophyte) - S. nipponicum (Tsukuba, gametophyte) vs. S. atrovirens (Ainan, sporophyte) - S. japonicum (Kobe, sporophyte)	-0.848075	0.0264784	-32.0289	0
Bray-Curtis	S. nipponicum (Tsukuba, sporophyte) - S. nipponicum (Tsukuba, gametophyte) vs. S. atrovirens (Ainan, sporophyte) - S. japonicum (Kobe, sporophyte)	-0.01227	0.0262235	-0.467903	1
Bray-Curtis	S. nipponicum (Tsukuba, sporophyte) - S. nipponicum (Tsukuba, sporophyte) vs. S. atrovirens (Ainan, sporophyte) - S. japonicum (Kobe, sporophyte)	-0.233156	0.0299508	-7.78462	3.83582e-13
Bray-Curtis	S. atrovirens (Ainan, sporophyte) - S. japonicum (Tsukuba, sporophyte) vs. S. atrovirens (Ainan, sporophyte) - S. japonicum (Tsukuba, gametophyte)	-0.00934598	0.0470061	-0.198825	1
Bray-Curtis	S. atrovirens (Ainan, sporophyte) - S. nipponicum (Tsukuba, gametophyte) vs. S. atrovirens (Ainan, sporophyte) - S. japonicum (Tsukuba, gametophyte)	-0.000133158	0.0456233	-0.00291864	1
Bray-Curtis	S. atrovirens (Ainan, sporophyte) - S. nipponicum (Tsukuba, sporophyte) vs. S. atrovirens (Ainan, sporophyte) - S. japonicum (Tsukuba, gametophyte)	-0.00636466	0.0476049	-0.133697	1
Bray-Curtis	S. japonicum (Kobe, sporophyte) - S. japonicum (Kobe, sporophyte) vs. S. atrovirens (Ainan, sporophyte) - S. japonicum (Tsukuba, gametophyte)	-0.217678	0.0495488	-4.3932	0.00271482
Bray-Curtis	S. japonicum (Kobe, sporophyte) - S. nipponicum (Tsukuba, gametophyte) vs. S. atrovirens (Ainan, sporophyte) - S. japonicum (Tsukuba, gametophyte)	-0.0096604	0.0441368	-0.218874	1
Bray-Curtis	S. japonicum (Kobe, sporophyte) - S. nipponicum (Tsukuba, sporophyte) vs. S. atrovirens (Ainan, sporophyte) - S. japonicum (Tsukuba, gametophyte)	-0.110029	0.0450574	-2.44199	0.73025
Bray-Curtis	S. japonicum (Tsukuba, gametophyte) - S. japonicum (Kobe, sporophyte) vs. S. atrovirens (Ainan, sporophyte) - S. japonicum (Tsukuba, gametophyte)	-0.0478935	0.051572	-0.928672	1
Bray-Curtis	S. japonicum (Tsukuba, gametophyte) - S. japonicum (Tsukuba, gametophyte) vs. S. atrovirens (Ainan, sporophyte) - S. japonicum (Tsukuba, gametophyte)	-0.441711	0.0959508	-4.60351	0.000955725
Bray-Curtis	S. japonicum (Tsukuba, gametophyte) - S. nipponicum (Tsukuba, gametophyte) vs. S. atrovirens (Ainan, sporophyte) - S. japonicum (Tsukuba, gametophyte)	-0.614602	0.0464924	-13.2194	0
Bray-Curtis	S. japonicum (Tsukuba, gametophyte) - S. nipponicum (Tsukuba, sporophyte) vs. S. atrovirens (Ainan, sporophyte) - S. japonicum (Tsukuba, gametophyte)	-0.00835195	0.0490701	-0.170205	1
Bray-Curtis	S. japonicum (Tsukuba, sporophyte) - S. japonicum (Kobe, sporophyte) vs. S. atrovirens (Ainan, sporophyte) - S. japonicum (Tsukuba, gametophyte)	-0.127961	0.0447771	-2.85774	0.394365
Bray-Curtis	S. japonicum (Tsukuba, sporophyte) - S. japonicum (Tsukuba, gametophyte) vs. S. atrovirens (Ainan, sporophyte) - S. japonicum (Tsukuba, gametophyte)	-0.0100836	0.0482942	-0.208796	1
Bray-Curtis	S. japonicum (Tsukuba, sporophyte) - S. japonicum (Tsukuba, sporophyte) vs. S. atrovirens (Ainan, sporophyte) - S. japonicum (Tsukuba, gametophyte)	-0.420637	0.0452962	-9.28635	0
Bray-Curtis	S. japonicum (Tsukuba, sporophyte) - S. nipponicum (Tsukuba, gametophyte) vs. S. atrovirens (Ainan, sporophyte) - S. japonicum (Tsukuba, gametophyte)	-0.0030592	0.0436504	-0.0700841	1
Bray-Curtis	S. japonicum (Tsukuba, sporophyte) - S. nipponicum (Tsukuba, sporophyte) vs. S. atrovirens (Ainan, sporophyte) - S. japonicum (Tsukuba, gametophyte)	-0.2122	0.0442111	-4.7997	0.000328694
Bray-Curtis	S. nipponicum (Tsukuba, gametophyte) - S. nipponicum (Tsukuba, gametophyte) vs. S. atrovirens (Ainan, sporophyte) - S. japonicum (Tsukuba, gametophyte)	-0.855188	0.0439164	-19.4731	0
Bray-Curtis	S. nipponicum (Tsukuba, sporophyte) - S. nipponicum (Tsukuba, gametophyte) vs. S. atrovirens (Ainan, sporophyte) - S. japonicum (Tsukuba, gametophyte)	-0.0193833	0.0437631	-0.442913	1
Bray-Curtis	S. nipponicum (Tsukuba, sporophyte) - S. nipponicum (Tsukuba, sporophyte) vs. S. atrovirens (Ainan, sporophyte) - S. japonicum (Tsukuba, gametophyte)	-0.240269	0.0460933	-5.21266	5.79749e-05
Bray-Curtis	S. atrovirens (Ainan, sporophyte) - S. nipponicum (Tsukuba, gametophyte) vs. S. atrovirens (Ainan, sporophyte) - S. japonicum (Tsukuba, sporophyte)	0.00921282	0.0246665	0.373496	1
Bray-Curtis	S. atrovirens (Ainan, sporophyte) - S. nipponicum (Tsukuba, sporophyte) vs. S. atrovirens (Ainan, sporophyte) - S. japonicum (Tsukuba, sporophyte)	0.00298132	0.0281635	0.105858	1
Bray-Curtis	S. japonicum (Kobe, sporophyte) - S. japonicum (Kobe, sporophyte) vs. S. atrovirens (Ainan, sporophyte) - S. japonicum (Tsukuba, sporophyte)	-0.208332	0.0313374	-6.64802	3.31739e-09
Bray-Curtis	S. japonicum (Kobe, sporophyte) - S. nipponicum (Tsukuba, gametophyte) vs. S. atrovirens (Ainan, sporophyte) - S. japonicum (Tsukuba, sporophyte)	-0.000314425	0.0217946	-0.0144267	1
Bray-Curtis	S. japonicum (Kobe, sporophyte) - S. nipponicum (Tsukuba, sporophyte) vs. S. atrovirens (Ainan, sporophyte) - S. japonicum (Tsukuba, sporophyte)	-0.100683	0.0236033	-4.26565	0.00452969
Bray-Curtis	S. japonicum (Tsukuba, gametophyte) - S. japonicum (Kobe, sporophyte) vs. S. atrovirens (Ainan, sporophyte) - S. japonicum (Tsukuba, sporophyte)	-0.0385475	0.0344474	-1.11902	0.999997
Bray-Curtis	S. japonicum (Tsukuba, gametophyte) - S. japonicum (Tsukuba, gametophyte) vs. S. atrovirens (Ainan, sporophyte) - S. japonicum (Tsukuba, sporophyte)	-0.432365	0.0879404	-4.91657	0.000308209
Bray-Curtis	S. japonicum (Tsukuba, gametophyte) - S. nipponicum (Tsukuba, gametophyte) vs. S. atrovirens (Ainan, sporophyte) - S. japonicum (Tsukuba, sporophyte)	-0.605256	0.0262391	-23.0669	0
Bray-Curtis	S. japonicum (Tsukuba, gametophyte) - S. nipponicum (Tsukuba, sporophyte) vs. S. atrovirens (Ainan, sporophyte) - S. japonicum (Tsukuba, sporophyte)	0.000994027	0.0305748	0.0325113	1
Bray-Curtis	S. japonicum (Tsukuba, sporophyte) - S. japonicum (Kobe, sporophyte) vs. S. atrovirens (Ainan, sporophyte) - S. japonicum (Tsukuba, sporophyte)	-0.118615	0.0230637	-5.14293	7.76351e-05
Bray-Curtis	S. japonicum (Tsukuba, sporophyte) - S. japonicum (Tsukuba, gametophyte) vs. S. atrovirens (Ainan, sporophyte) - S. japonicum (Tsukuba, sporophyte)	-0.000737667	0.0293135	-0.0251648	1
Bray-Curtis	S. japonicum (Tsukuba, sporophyte) - S. japonicum (Tsukuba, sporophyte) vs. S. atrovirens (Ainan, sporophyte) - S. japonicum (Tsukuba, sporophyte)	-0.411291	0.0240561	-17.0971	0
Bray-Curtis	S. japonicum (Tsukuba, sporophyte) - S. nipponicum (Tsukuba, gametophyte) vs. S. atrovirens (Ainan, sporophyte) - S. japonicum (Tsukuba, sporophyte)	0.00628678	0.020792	0.302365	1
Bray-Curtis	S. japonicum (Tsukuba, sporophyte) - S. nipponicum (Tsukuba, sporophyte) vs. S. atrovirens (Ainan, sporophyte) - S. japonicum (Tsukuba, sporophyte)	-0.202854	0.0219448	-9.24385	0
Bray-Curtis	S. nipponicum (Tsukuba, gametophyte) - S. nipponicum (Tsukuba, gametophyte) vs. S. atrovirens (Ainan, sporophyte) - S. japonicum (Tsukuba, sporophyte)	-0.845842	0.0213447	-39.6277	0
Bray-Curtis	S. nipponicum (Tsukuba, sporophyte) - S. nipponicum (Tsukuba, gametophyte) vs. S. atrovirens (Ainan, sporophyte) - S. japonicum (Tsukuba, sporophyte)	-0.0100373	0.0210276	-0.477337	1
Bray-Curtis	S. nipponicum (Tsukuba, sporophyte) - S. nipponicum (Tsukuba, sporophyte) vs. S. atrovirens (Ainan, sporophyte) - S. japonicum (Tsukuba, sporophyte)	-0.230923	0.0255253	-9.04681	0
Bray-Curtis	S. atrovirens (Ainan, sporophyte) - S. nipponicum (Tsukuba, sporophyte) vs. S. atrovirens (Ainan, sporophyte) - S. nipponicum (Tsukuba, gametophyte)	-0.0062315	0.0257893	-0.241631	1
Bray-Curtis	S. japonicum (Kobe, sporophyte) - S. japonicum (Kobe, sporophyte) vs. S. atrovirens (Ainan, sporophyte) - S. nipponicum (Tsukuba, gametophyte)	-0.217545	0.0292223	-7.44447	7.80209e-12
Bray-Curtis	S. japonicum (Kobe, sporophyte) - S. nipponicum (Tsukuba, gametophyte) vs. S. atrovirens (Ainan, sporophyte) - S. nipponicum (Tsukuba, gametophyte)	-0.00952725	0.0186256	-0.511513	1
Bray-Curtis	S. japonicum (Kobe, sporophyte) - S. nipponicum (Tsukuba, sporophyte) vs. S. atrovirens (Ainan, sporophyte) - S. nipponicum (Tsukuba, gametophyte)	-0.109896	0.0207129	-5.3057	1.20888e-05
Bray-Curtis	S. japonicum (Tsukuba, gametophyte) - S. japonicum (Kobe, sporophyte) vs. S. atrovirens (Ainan, sporophyte) - S. nipponicum (Tsukuba, gametophyte)	-0.0477603	0.0325351	-1.46796	0.999478
Bray-Curtis	S. japonicum (Tsukuba, gametophyte) - S. japonicum (Tsukuba, gametophyte) vs. S. atrovirens (Ainan, sporophyte) - S. nipponicum (Tsukuba, gametophyte)	-0.441578	0.0872091	-5.06344	0.000228808
Bray-Curtis	S. japonicum (Tsukuba, gametophyte) - S. nipponicum (Tsukuba, gametophyte) vs. S. atrovirens (Ainan, sporophyte) - S. nipponicum (Tsukuba, gametophyte)	-0.614469	0.0236728	-25.9568	0
Bray-Curtis	S. japonicum (Tsukuba, gametophyte) - S. nipponicum (Tsukuba, sporophyte) vs. S. atrovirens (Ainan, sporophyte) - S. nipponicum (Tsukuba, gametophyte)	-0.00821879	0.028403	-0.289364	1
Bray-Curtis	S. japonicum (Tsukuba, sporophyte) - S. japonicum (Kobe, sporophyte) vs. S. atrovirens (Ainan, sporophyte) - S. nipponicum (Tsukuba, gametophyte)	-0.127828	0.0200959	-6.36091	2.22459e-08
Bray-Curtis	S. japonicum (Tsukuba, sporophyte) - S. japonicum (Tsukuba, gametophyte) vs. S. atrovirens (Ainan, sporophyte) - S. nipponicum (Tsukuba, gametophyte)	-0.00995049	0.0270405	-0.367985	1
Bray-Curtis	S. japonicum (Tsukuba, sporophyte) - S. japonicum (Tsukuba, sporophyte) vs. S. atrovirens (Ainan, sporophyte) - S. nipponicum (Tsukuba, gametophyte)	-0.420504	0.0212275	-19.8094	0
Bray-Curtis	S. japonicum (Tsukuba, sporophyte) - S. nipponicum (Tsukuba, gametophyte) vs. S. atrovirens (Ainan, sporophyte) - S. nipponicum (Tsukuba, gametophyte)	-0.00292604	0.0174418	-0.16776	1
Bray-Curtis	S. japonicum (Tsukuba, sporophyte) - S. nipponicum (Tsukuba, sporophyte) vs. S. atrovirens (Ainan, sporophyte) - S. nipponicum (Tsukuba, gametophyte)	-0.212067	0.0188011	-11.2795	0
Bray-Curtis	S. nipponicum (Tsukuba, gametophyte) - S. nipponicum (Tsukuba, gametophyte) vs. S. atrovirens (Ainan, sporophyte) - S. nipponicum (Tsukuba, gametophyte)	-0.855055	0.0180971	-47.2481	0
Bray-Curtis	S. nipponicum (Tsukuba, sporophyte) - S. nipponicum (Tsukuba, gametophyte) vs. S. atrovirens (Ainan, sporophyte) - S. nipponicum (Tsukuba, gametophyte)	-0.0192501	0.017722	-1.08622	0.999999
Bray-Curtis	S. nipponicum (Tsukuba, sporophyte) - S. nipponicum (Tsukuba, sporophyte) vs. S. atrovirens (Ainan, sporophyte) - S. nipponicum (Tsukuba, gametophyte)	-0.240136	0.022879	-10.4959	0
Bray-Curtis	S. japonicum (Kobe, sporophyte) - S. japonicum (Kobe, sporophyte) vs. S. atrovirens (Ainan, sporophyte) - S. nipponicum (Tsukuba, sporophyte)	-0.211313	0.0322287	-6.55667	8.13255e-09
Bray-Curtis	S. japonicum (Kobe, sporophyte) - S. nipponicum (Tsukuba, gametophyte) vs. S. atrovirens (Ainan, sporophyte) - S. nipponicum (Tsukuba, sporophyte)	-0.00329575	0.0230578	-0.142934	1
Bray-Curtis	S. japonicum (Kobe, sporophyte) - S. nipponicum (Tsukuba, sporophyte) vs. S. atrovirens (Ainan, sporophyte) - S. nipponicum (Tsukuba, sporophyte)	-0.103665	0.0247744	-4.18435	0.00621692
Bray-Curtis	S. japonicum (Tsukuba, gametophyte) - S. japonicum (Kobe, sporophyte) vs. S. atrovirens (Ainan, sporophyte) - S. nipponicum (Tsukuba, sporophyte)	-0.0415288	0.0352602	-1.17778	0.999992
Bray-Curtis	S. japonicum (Tsukuba, gametophyte) - S. japonicum (Tsukuba, gametophyte) vs. S. atrovirens (Ainan, sporophyte) - S. nipponicum (Tsukuba, sporophyte)	-0.435346	0.0882619	-4.93244	0.000136849
Bray-Curtis	S. japonicum (Tsukuba, gametophyte) - S. nipponicum (Tsukuba, gametophyte) vs. S. atrovirens (Ainan, sporophyte) - S. nipponicum (Tsukuba, sporophyte)	-0.608237	0.0272974	-22.2819	0
Bray-Curtis	S. japonicum (Tsukuba, gametophyte) - S. nipponicum (Tsukuba, sporophyte) vs. S. atrovirens (Ainan, sporophyte) - S. nipponicum (Tsukuba, sporophyte)	-0.00198729	0.0314877	-0.0631133	1
Bray-Curtis	S. japonicum (Tsukuba, sporophyte) - S. japonicum (Kobe, sporophyte) vs. S. atrovirens (Ainan, sporophyte) - S. nipponicum (Tsukuba, sporophyte)	-0.121596	0.0242609	-5.01204	0.00013511
Bray-Curtis	S. japonicum (Tsukuba, sporophyte) - S. japonicum (Tsukuba, gametophyte) vs. S. atrovirens (Ainan, sporophyte) - S. nipponicum (Tsukuba, sporophyte)	-0.00371899	0.0302644	-0.122883	1
Bray-Curtis	S. japonicum (Tsukuba, sporophyte) - S. japonicum (Tsukuba, sporophyte) vs. S. atrovirens (Ainan, sporophyte) - S. nipponicum (Tsukuba, sporophyte)	-0.414272	0.0252062	-16.4353	0
Bray-Curtis	S. japonicum (Tsukuba, sporophyte) - S. nipponicum (Tsukuba, gametophyte) vs. S. atrovirens (Ainan, sporophyte) - S. nipponicum (Tsukuba, sporophyte)	0.00330546	0.0221125	0.149484	1
Bray-Curtis	S. japonicum (Tsukuba, sporophyte) - S. nipponicum (Tsukuba, sporophyte) vs. S. atrovirens (Ainan, sporophyte) - S. nipponicum (Tsukuba, sporophyte)	-0.205836	0.0231998	-8.87231	4.44089e-16
Bray-Curtis	S. nipponicum (Tsukuba, gametophyte) - S. nipponicum (Tsukuba, gametophyte) vs. S. atrovirens (Ainan, sporophyte) - S. nipponicum (Tsukuba, sporophyte)	-0.848824	0.022633	-37.5038	0
Bray-Curtis	S. nipponicum (Tsukuba, sporophyte) - S. nipponicum (Tsukuba, gametophyte) vs. S. atrovirens (Ainan, sporophyte) - S. nipponicum (Tsukuba, sporophyte)	-0.0130186	0.0223342	-0.582899	1
Bray-Curtis	S. nipponicum (Tsukuba, sporophyte) - S. nipponicum (Tsukuba, sporophyte) vs. S. atrovirens (Ainan, sporophyte) - S. nipponicum (Tsukuba, sporophyte)	-0.233904	0.026612	-8.78943	4.44089e-16
Bray-Curtis	S. japonicum (Kobe, sporophyte) - S. nipponicum (Tsukuba, gametophyte) vs. S. japonicum (Kobe, sporophyte) - S. japonicum (Kobe, sporophyte)	0.208017	0.0268424	7.74958	4.32432e-13
Bray-Curtis	S. japonicum (Kobe, sporophyte) - S. nipponicum (Tsukuba, sporophyte) vs. S. japonicum (Kobe, sporophyte) - S. japonicum (Kobe, sporophyte)	0.107648	0.0283306	3.79971	0.0280921
Bray-Curtis	S. japonicum (Tsukuba, gametophyte) - S. japonicum (Kobe, sporophyte) vs. S. japonicum (Kobe, sporophyte) - S. japonicum (Kobe, sporophyte)	0.169784	0.0378435	4.48648	0.00185668
Bray-Curtis	S. japonicum (Tsukuba, gametophyte) - S. japonicum (Tsukuba, gametophyte) vs. S. japonicum (Kobe, sporophyte) - S. japonicum (Kobe, sporophyte)	-0.224033	0.0893254	-2.50806	0.677566
Bray-Curtis	S. japonicum (Tsukuba, gametophyte) - S. nipponicum (Tsukuba, gametophyte) vs. S. japonicum (Kobe, sporophyte) - S. japonicum (Kobe, sporophyte)	-0.396924	0.0305614	-12.9878	0
Bray-Curtis	S. japonicum (Tsukuba, gametophyte) - S. nipponicum (Tsukuba, sporophyte) vs. S. japonicum (Kobe, sporophyte) - S. japonicum (Kobe, sporophyte)	0.209326	0.0343559	6.09286	6.17019e-07
Bray-Curtis	S. japonicum (Tsukuba, sporophyte) - S. japonicum (Kobe, sporophyte) vs. S. japonicum (Kobe, sporophyte) - S. japonicum (Kobe, sporophyte)	0.0897166	0.0278827	3.21765	0.172897
Bray-Curtis	S. japonicum (Tsukuba, sporophyte) - S. japonicum (Tsukuba, gametophyte) vs. S. japonicum (Kobe, sporophyte) - S. japonicum (Kobe, sporophyte)	0.207594	0.0332383	6.24562	8.80417e-07
Bray-Curtis	S. japonicum (Tsukuba, sporophyte) - S. japonicum (Tsukuba, sporophyte) vs. S. japonicum (Kobe, sporophyte) - S. japonicum (Kobe, sporophyte)	-0.202959	0.028709	-7.06953	1.22739e-10
Bray-Curtis	S. japonicum (Tsukuba, sporophyte) - S. nipponicum (Tsukuba, gametophyte) vs. S. japonicum (Kobe, sporophyte) - S. japonicum (Kobe, sporophyte)	0.214618	0.0260349	8.24349	1.42109e-14
Bray-Curtis	S. japonicum (Tsukuba, sporophyte) - S. nipponicum (Tsukuba, sporophyte) vs. S. japonicum (Kobe, sporophyte) - S. japonicum (Kobe, sporophyte)	0.00547728	0.0269645	0.20313	1
Bray-Curtis	S. nipponicum (Tsukuba, gametophyte) - S. nipponicum (Tsukuba, gametophyte) vs. S. japonicum (Kobe, sporophyte) - S. japonicum (Kobe, sporophyte)	-0.637511	0.0264784	-24.0766	0
Bray-Curtis	S. nipponicum (Tsukuba, sporophyte) - S. nipponicum (Tsukuba, gametophyte) vs. S. japonicum (Kobe, sporophyte) - S. japonicum (Kobe, sporophyte)	0.198294	0.0262235	7.56172	2.52376e-12
Bray-Curtis	S. nipponicum (Tsukuba, sporophyte) - S. nipponicum (Tsukuba, sporophyte) vs. S. japonicum (Kobe, sporophyte) - S. japonicum (Kobe, sporophyte)	-0.0225911	0.0299508	-0.754272	1
Bray-Curtis	S. japonicum (Kobe, sporophyte) - S. nipponicum (Tsukuba, sporophyte) vs. S. japonicum (Kobe, sporophyte) - S. nipponicum (Tsukuba, gametophyte)	-0.100369	0.0171929	-5.83782	6.00006e-07
Bray-Curtis	S. japonicum (Tsukuba, gametophyte) - S. japonicum (Kobe, sporophyte) vs. S. japonicum (Kobe, sporophyte) - S. nipponicum (Tsukuba, gametophyte)	-0.0382331	0.0304155	-1.25703	0.999971
Bray-Curtis	S. japonicum (Tsukuba, gametophyte) - S. japonicum (Tsukuba, gametophyte) vs. S. japonicum (Kobe, sporophyte) - S. nipponicum (Tsukuba, gametophyte)	-0.432051	0.0864407	-4.99823	0.000309745
Bray-Curtis	S. japonicum (Tsukuba, gametophyte) - S. nipponicum (Tsukuba, gametophyte) vs. S. japonicum (Kobe, sporophyte) - S. nipponicum (Tsukuba, gametophyte)	-0.604941	0.0206633	-29.2762	0
Bray-Curtis	S. japonicum (Tsukuba, gametophyte) - S. nipponicum (Tsukuba, sporophyte) vs. S. japonicum (Kobe, sporophyte) - S. nipponicum (Tsukuba, gametophyte)	0.00130845	0.025948	0.0504258	1
Bray-Curtis	S. japonicum (Tsukuba, sporophyte) - S. japonicum (Kobe, sporophyte) vs. S. japonicum (Kobe, sporophyte) - S. nipponicum (Tsukuba, gametophyte)	-0.118301	0.0164443	-7.19402	5.54845e-11
Bray-Curtis	S. japonicum (Tsukuba, sporophyte) - S. japonicum (Tsukuba, gametophyte) vs. S. japonicum (Kobe, sporophyte) - S. nipponicum (Tsukuba, gametophyte)	-0.000423242	0.0244491	-0.0173111	1
Bray-Curtis	S. japonicum (Tsukuba, sporophyte) - S. japonicum (Tsukuba, sporophyte) vs. S. japonicum (Kobe, sporophyte) - S. nipponicum (Tsukuba, gametophyte)	-0.410976	0.0178095	-23.0762	0
Bray-Curtis	S. japonicum (Tsukuba, sporophyte) - S. nipponicum (Tsukuba, gametophyte) vs. S. japonicum (Kobe, sporophyte) - S. nipponicum (Tsukuba, gametophyte)	0.0066012	0.0130686	0.505119	1
Bray-Curtis	S. japonicum (Tsukuba, sporophyte) - S. nipponicum (Tsukuba, sporophyte) vs. S. japonicum (Kobe, sporophyte) - S. nipponicum (Tsukuba, gametophyte)	-0.20254	0.0148342	-13.6536	0
Bray-Curtis	S. nipponicum (Tsukuba, gametophyte) - S. nipponicum (Tsukuba, gametophyte) vs. S. japonicum (Kobe, sporophyte) - S. nipponicum (Tsukuba, gametophyte)	-0.845528	0.0139312	-60.6932	0
Bray-Curtis	S. nipponicum (Tsukuba, sporophyte) - S. nipponicum (Tsukuba, gametophyte) vs. S. japonicum (Kobe, sporophyte) - S. nipponicum (Tsukuba, gametophyte)	-0.00972285	0.0134403	-0.723411	1
Bray-Curtis	S. nipponicum (Tsukuba, sporophyte) - S. nipponicum (Tsukuba, sporophyte) vs. S. japonicum (Kobe, sporophyte) - S. nipponicum (Tsukuba, gametophyte)	-0.230608	0.019749	-11.677	0
Bray-Curtis	S. japonicum (Tsukuba, gametophyte) - S. japonicum (Kobe, sporophyte) vs. S. japonicum (Kobe, sporophyte) - S. nipponicum (Tsukuba, sporophyte)	0.062136	0.0317366	1.95786	0.965352
Bray-Curtis	S. japonicum (Tsukuba, gametophyte) - S. japonicum (Tsukuba, gametophyte) vs. S. japonicum (Kobe, sporophyte) - S. nipponicum (Tsukuba, sporophyte)	-0.331682	0.0869143	-3.81619	0.0259067
Bray-Curtis	S. japonicum (Tsukuba, gametophyte) - S. nipponicum (Tsukuba, gametophyte) vs. S. japonicum (Kobe, sporophyte) - S. nipponicum (Tsukuba, sporophyte)	-0.504572	0.0225628	-22.363	0
Bray-Curtis	S. japonicum (Tsukuba, gametophyte) - S. nipponicum (Tsukuba, sporophyte) vs. S. japonicum (Kobe, sporophyte) - S. nipponicum (Tsukuba, sporophyte)	0.101677	0.0274847	3.69942	0.0397583
Bray-Curtis	S. japonicum (Tsukuba, sporophyte) - S. japonicum (Kobe, sporophyte) vs. S. japonicum (Kobe, sporophyte) - S. nipponicum (Tsukuba, sporophyte)	-0.0179317	0.0187756	-0.955049	1
Bray-Curtis	S. japonicum (Tsukuba, sporophyte) - S. japonicum (Tsukuba, gametophyte) vs. S. japonicum (Kobe, sporophyte) - S. nipponicum (Tsukuba, sporophyte)	0.0999458	0.0260743	3.83311	0.0251198
Bray-Curtis	S. japonicum (Tsukuba, sporophyte) - S. japonicum (Tsukuba, sporophyte) vs. S. japonicum (Kobe, sporophyte) - S. nipponicum (Tsukuba, sporophyte)	-0.310607	0.0199822	-15.5442	0
Bray-Curtis	S. japonicum (Tsukuba, sporophyte) - S. nipponicum (Tsukuba, gametophyte) vs. S. japonicum (Kobe, sporophyte) - S. nipponicum (Tsukuba, sporophyte)	0.10697	0.0159028	6.72651	1.20419e-09
Bray-Curtis	S. japonicum (Tsukuba, sporophyte) - S. nipponicum (Tsukuba, sporophyte) vs. S. japonicum (Kobe, sporophyte) - S. nipponicum (Tsukuba, sporophyte)	-0.102171	0.0173829	-5.87768	7.37653e-06
Bray-Curtis	S. nipponicum (Tsukuba, gametophyte) - S. nipponicum (Tsukuba, gametophyte) vs. S. japonicum (Kobe, sporophyte) - S. nipponicum (Tsukuba, sporophyte)	-0.745159	0.0166189	-44.8381	0
Bray-Curtis	S. nipponicum (Tsukuba, sporophyte) - S. nipponicum (Tsukuba, gametophyte) vs. S. japonicum (Kobe, sporophyte) - S. nipponicum (Tsukuba, sporophyte)	0.0906462	0.0162096	5.59213	3.19747e-06
Bray-Curtis	S. nipponicum (Tsukuba, sporophyte) - S. nipponicum (Tsukuba, sporophyte) vs. S. japonicum (Kobe, sporophyte) - S. nipponicum (Tsukuba, sporophyte)	-0.130239	0.0217286	-5.99391	1.01388e-07
Bray-Curtis	S. japonicum (Tsukuba, gametophyte) - S. japonicum (Tsukuba, gametophyte) vs. S. japonicum (Tsukuba, gametophyte) - S. japonicum (Kobe, sporophyte)	-0.393818	0.0904633	-4.35334	0.00341466
Bray-Curtis	S. japonicum (Tsukuba, gametophyte) - S. nipponicum (Tsukuba, gametophyte) vs. S. japonicum (Tsukuba, gametophyte) - S. japonicum (Kobe, sporophyte)	-0.566708	0.033743	-16.7948	0
Bray-Curtis	S. japonicum (Tsukuba, gametophyte) - S. nipponicum (Tsukuba, sporophyte) vs. S. japonicum (Tsukuba, gametophyte) - S. japonicum (Kobe, sporophyte)	0.0395415	0.0372145	1.06253	0.999999
Bray-Curtis	S. japonicum (Tsukuba, sporophyte) - S. japonicum (Kobe, sporophyte) vs. S. japonicum (Tsukuba, gametophyte) - S. japonicum (Kobe, sporophyte)	-0.0800676	0.0313374	-2.55502	0.639854
Bray-Curtis	S. japonicum (Tsukuba, sporophyte) - S. japonicum (Tsukuba, gametophyte) vs. S. japonicum (Tsukuba, gametophyte) - S. japonicum (Kobe, sporophyte)	0.0378098	0.0361853	1.04489	0.999999
Bray-Curtis	S. japonicum (Tsukuba, sporophyte) - S. japonicum (Tsukuba, sporophyte) vs. S. japonicum (Tsukuba, gametophyte) - S. japonicum (Kobe, sporophyte)	-0.372743	0.0320749	-11.621	0
Bray-Curtis	S. japonicum (Tsukuba, sporophyte) - S. nipponicum (Tsukuba, gametophyte) vs. S. japonicum (Tsukuba, gametophyte) - S. japonicum (Kobe, sporophyte)	0.0448343	0.0297053	1.5093	0.999195
Bray-Curtis	S. japonicum (Tsukuba, sporophyte) - S. nipponicum (Tsukuba, sporophyte) vs. S. japonicum (Tsukuba, gametophyte) - S. japonicum (Kobe, sporophyte)	-0.164307	0.0305233	-5.383	4.23374e-05
Bray-Curtis	S. nipponicum (Tsukuba, gametophyte) - S. nipponicum (Tsukuba, gametophyte) vs. S. japonicum (Tsukuba, gametophyte) - S. japonicum (Kobe, sporophyte)	-0.807295	0.0300948	-26.8251	0
Bray-Curtis	S. nipponicum (Tsukuba, sporophyte) - S. nipponicum (Tsukuba, gametophyte) vs. S. japonicum (Tsukuba, gametophyte) - S. japonicum (Kobe, sporophyte)	0.0285102	0.0298707	0.954454	1
Bray-Curtis	S. nipponicum (Tsukuba, sporophyte) - S. nipponicum (Tsukuba, sporophyte) vs. S. japonicum (Tsukuba, gametophyte) - S. japonicum (Kobe, sporophyte)	-0.192375	0.033191	-5.79601	3.8953e-07
Bray-Curtis	S. japonicum (Tsukuba, gametophyte) - S. nipponicum (Tsukuba, gametophyte) vs. S. japonicum (Tsukuba, gametophyte) - S. japonicum (Tsukuba, gametophyte)	-0.172891	0.0876669	-1.97213	0.962407
Bray-Curtis	S. japonicum (Tsukuba, gametophyte) - S. nipponicum (Tsukuba, sporophyte) vs. S. japonicum (Tsukuba, gametophyte) - S. japonicum (Tsukuba, gametophyte)	0.433359	0.0890607	4.86589	0.000391687
Bray-Curtis	S. japonicum (Tsukuba, sporophyte) - S. japonicum (Kobe, sporophyte) vs. S. japonicum (Tsukuba, gametophyte) - S. japonicum (Tsukuba, gametophyte)	0.31375	0.0867694	3.61591	0.0523001
Bray-Curtis	S. japonicum (Tsukuba, sporophyte) - S. japonicum (Tsukuba, gametophyte) vs. S. japonicum (Tsukuba, gametophyte) - S. japonicum (Tsukuba, gametophyte)	0.431627	0.0886356	4.86969	0.000330931
Bray-Curtis	S. japonicum (Tsukuba, sporophyte) - S. japonicum (Tsukuba, sporophyte) vs. S. japonicum (Tsukuba, gametophyte) - S. japonicum (Tsukuba, gametophyte)	0.0210743	0.0870384	0.242127	1
Bray-Curtis	S. japonicum (Tsukuba, sporophyte) - S. nipponicum (Tsukuba, gametophyte) vs. S. japonicum (Tsukuba, gametophyte) - S. japonicum (Tsukuba, gametophyte)	0.438652	0.0861934	5.08916	0.000122279
Bray-Curtis	S. japonicum (Tsukuba, sporophyte) - S. nipponicum (Tsukuba, sporophyte) vs. S. japonicum (Tsukuba, gametophyte) - S. japonicum (Tsukuba, gametophyte)	0.229511	0.0864787	2.65396	0.558201
Bray-Curtis	S. nipponicum (Tsukuba, gametophyte) - S. nipponicum (Tsukuba, gametophyte) vs. S. japonicum (Tsukuba, gametophyte) - S. japonicum (Tsukuba, gametophyte)	-0.413477	0.0863284	-4.78959	0.000485389
Bray-Curtis	S. nipponicum (Tsukuba, sporophyte) - S. nipponicum (Tsukuba, gametophyte) vs. S. japonicum (Tsukuba, gametophyte) - S. japonicum (Tsukuba, gametophyte)	0.422328	0.0862505	4.89653	0.000370784
Bray-Curtis	S. nipponicum (Tsukuba, sporophyte) - S. nipponicum (Tsukuba, sporophyte) vs. S. japonicum (Tsukuba, gametophyte) - S. japonicum (Tsukuba, gametophyte)	0.201442	0.0874559	2.30336	0.824303
Bray-Curtis	S. japonicum (Tsukuba, gametophyte) - S. nipponicum (Tsukuba, sporophyte) vs. S. japonicum (Tsukuba, gametophyte) - S. nipponicum (Tsukuba, gametophyte)	0.60625	0.029779	20.3583	0
Bray-Curtis	S. japonicum (Tsukuba, sporophyte) - S. japonicum (Kobe, sporophyte) vs. S. japonicum (Tsukuba, gametophyte) - S. nipponicum (Tsukuba, gametophyte)	0.486641	0.0219977	22.1223	0
Bray-Curtis	S. japonicum (Tsukuba, sporophyte) - S. japonicum (Tsukuba, gametophyte) vs. S. japonicum (Tsukuba, gametophyte) - S. nipponicum (Tsukuba, gametophyte)	0.604518	0.0284824	21.2243	0
Bray-Curtis	S. japonicum (Tsukuba, sporophyte) - S. japonicum (Tsukuba, sporophyte) vs. S. japonicum (Tsukuba, gametophyte) - S. nipponicum (Tsukuba, gametophyte)	0.193965	0.0230361	8.42003	1.4766e-14
Bray-Curtis	S. japonicum (Tsukuba, sporophyte) - S. nipponicum (Tsukuba, gametophyte) vs. S. japonicum (Tsukuba, gametophyte) - S. nipponicum (Tsukuba, gametophyte)	0.611543	0.0196029	31.1965	0
Bray-Curtis	S. japonicum (Tsukuba, sporophyte) - S. nipponicum (Tsukuba, sporophyte) vs. S. japonicum (Tsukuba, gametophyte) - S. nipponicum (Tsukuba, gametophyte)	0.402401	0.0208216	19.3261	0
Bray-Curtis	S. nipponicum (Tsukuba, gametophyte) - S. nipponicum (Tsukuba, gametophyte) vs. S. japonicum (Tsukuba, gametophyte) - S. nipponicum (Tsukuba, gametophyte)	-0.240587	0.0201882	-11.9172	0
Bray-Curtis	S. nipponicum (Tsukuba, sporophyte) - S. nipponicum (Tsukuba, gametophyte) vs. S. japonicum (Tsukuba, gametophyte) - S. nipponicum (Tsukuba, gametophyte)	0.595219	0.0198526	29.9818	0
Bray-Curtis	S. nipponicum (Tsukuba, sporophyte) - S. nipponicum (Tsukuba, sporophyte) vs. S. japonicum (Tsukuba, gametophyte) - S. nipponicum (Tsukuba, gametophyte)	0.374333	0.0245664	15.2376	0
Bray-Curtis	S. japonicum (Tsukuba, sporophyte) - S. japonicum (Kobe, sporophyte) vs. S. japonicum (Tsukuba, gametophyte) - S. nipponicum (Tsukuba, sporophyte)	-0.119609	0.0270228	-4.42624	0.00230394
Bray-Curtis	S. japonicum (Tsukuba, sporophyte) - S. japonicum (Tsukuba, gametophyte) vs. S. japonicum (Tsukuba, gametophyte) - S. nipponicum (Tsukuba, sporophyte)	-0.00173169	0.0325204	-0.0532495	1
Bray-Curtis	S. japonicum (Tsukuba, sporophyte) - S. japonicum (Tsukuba, sporophyte) vs. S. japonicum (Tsukuba, gametophyte) - S. nipponicum (Tsukuba, sporophyte)	-0.412285	0.0278746	-14.7907	0
Bray-Curtis	S. japonicum (Tsukuba, sporophyte) - S. nipponicum (Tsukuba, gametophyte) vs. S. japonicum (Tsukuba, gametophyte) - S. nipponicum (Tsukuba, sporophyte)	0.00529275	0.0251118	0.210767	1
Bray-Curtis	S. japonicum (Tsukuba, sporophyte) - S. nipponicum (Tsukuba, sporophyte) vs. S. japonicum (Tsukuba, gametophyte) - S. nipponicum (Tsukuba, sporophyte)	-0.203848	0.0260743	-7.81798	2.93543e-13
Bray-Curtis	S. nipponicum (Tsukuba, gametophyte) - S. nipponicum (Tsukuba, gametophyte) vs. S. japonicum (Tsukuba, gametophyte) - S. nipponicum (Tsukuba, sporophyte)	-0.846836	0.0255713	-33.1166	0
Bray-Curtis	S. nipponicum (Tsukuba, sporophyte) - S. nipponicum (Tsukuba, gametophyte) vs. S. japonicum (Tsukuba, gametophyte) - S. nipponicum (Tsukuba, sporophyte)	-0.0110313	0.0253072	-0.435895	1
Bray-Curtis	S. nipponicum (Tsukuba, sporophyte) - S. nipponicum (Tsukuba, sporophyte) vs. S. japonicum (Tsukuba, gametophyte) - S. nipponicum (Tsukuba, sporophyte)	-0.231917	0.029152	-7.95544	1.29008e-13
Bray-Curtis	S. japonicum (Tsukuba, sporophyte) - S. japonicum (Tsukuba, gametophyte) vs. S. japonicum (Tsukuba, sporophyte) - S. japonicum (Kobe, sporophyte)	0.117877	0.0255869	4.60695	0.00117567
Bray-Curtis	S. japonicum (Tsukuba, sporophyte) - S. japonicum (Tsukuba, sporophyte) vs. S. japonicum (Tsukuba, sporophyte) - S. japonicum (Kobe, sporophyte)	-0.292676	0.0193419	-15.1317	0
Bray-Curtis	S. japonicum (Tsukuba, sporophyte) - S. nipponicum (Tsukuba, gametophyte) vs. S. japonicum (Tsukuba, sporophyte) - S. japonicum (Kobe, sporophyte)	0.124902	0.0150903	8.27695	1.53211e-14
Bray-Curtis	S. japonicum (Tsukuba, sporophyte) - S. nipponicum (Tsukuba, sporophyte) vs. S. japonicum (Tsukuba, sporophyte) - S. japonicum (Kobe, sporophyte)	-0.0842393	0.0166428	-5.0616	8.45601e-05
Bray-Curtis	S. nipponicum (Tsukuba, gametophyte) - S. nipponicum (Tsukuba, gametophyte) vs. S. japonicum (Tsukuba, sporophyte) - S. japonicum (Kobe, sporophyte)	-0.727227	0.0158432	-45.9015	0
Bray-Curtis	S. nipponicum (Tsukuba, sporophyte) - S. nipponicum (Tsukuba, gametophyte) vs. S. japonicum (Tsukuba, sporophyte) - S. japonicum (Kobe, sporophyte)	0.108578	0.0154133	7.04441	1.04309e-10
Bray-Curtis	S. nipponicum (Tsukuba, sporophyte) - S. nipponicum (Tsukuba, sporophyte) vs. S. japonicum (Tsukuba, sporophyte) - S. japonicum (Kobe, sporophyte)	-0.112308	0.0211412	-5.31226	2.31823e-05
Bray-Curtis	S. japonicum (Tsukuba, sporophyte) - S. japonicum (Tsukuba, sporophyte) vs. S. japonicum (Tsukuba, sporophyte) - S. japonicum (Tsukuba, gametophyte)	-0.410553	0.0264849	-15.5014	0
Bray-Curtis	S. japonicum (Tsukuba, sporophyte) - S. nipponicum (Tsukuba, gametophyte) vs. S. japonicum (Tsukuba, sporophyte) - S. japonicum (Tsukuba, gametophyte)	0.00702445	0.0235598	0.298154	1
Bray-Curtis	S. japonicum (Tsukuba, sporophyte) - S. nipponicum (Tsukuba, sporophyte) vs. S. japonicum (Tsukuba, sporophyte) - S. japonicum (Tsukuba, gametophyte)	-0.202117	0.0245831	-8.22178	3.33067e-14
Bray-Curtis	S. nipponicum (Tsukuba, gametophyte) - S. nipponicum (Tsukuba, gametophyte) vs. S. japonicum (Tsukuba, sporophyte) - S. japonicum (Tsukuba, gametophyte)	-0.845105	0.0240489	-35.141	0
Bray-Curtis	S. nipponicum (Tsukuba, sporophyte) - S. nipponicum (Tsukuba, gametophyte) vs. S. japonicum (Tsukuba, sporophyte) - S. japonicum (Tsukuba, gametophyte)	-0.00929961	0.023768	-0.391267	1
Bray-Curtis	S. nipponicum (Tsukuba, sporophyte) - S. nipponicum (Tsukuba, sporophyte) vs. S. japonicum (Tsukuba, sporophyte) - S. japonicum (Tsukuba, gametophyte)	-0.230185	0.0278262	-8.27225	6.66134e-15
Bray-Curtis	S. japonicum (Tsukuba, sporophyte) - S. nipponicum (Tsukuba, gametophyte) vs. S. japonicum (Tsukuba, sporophyte) - S. japonicum (Tsukuba, sporophyte)	0.417578	0.0165675	25.2047	0
Bray-Curtis	S. japonicum (Tsukuba, sporophyte) - S. nipponicum (Tsukuba, sporophyte) vs. S. japonicum (Tsukuba, sporophyte) - S. japonicum (Tsukuba, sporophyte)	0.208436	0.017993	11.5843	0
Bray-Curtis	S. nipponicum (Tsukuba, gametophyte) - S. nipponicum (Tsukuba, gametophyte) vs. S. japonicum (Tsukuba, sporophyte) - S. japonicum (Tsukuba, sporophyte)	-0.434552	0.017256	-25.1826	0
Bray-Curtis	S. nipponicum (Tsukuba, sporophyte) - S. nipponicum (Tsukuba, gametophyte) vs. S. japonicum (Tsukuba, sporophyte) - S. japonicum (Tsukuba, sporophyte)	0.401254	0.0168622	23.796	0
Bray-Curtis	S. nipponicum (Tsukuba, sporophyte) - S. nipponicum (Tsukuba, sporophyte) vs. S. japonicum (Tsukuba, sporophyte) - S. japonicum (Tsukuba, sporophyte)	0.180368	0.0222197	8.11749	3.95239e-14
Bray-Curtis	S. japonicum (Tsukuba, sporophyte) - S. nipponicum (Tsukuba, sporophyte) vs. S. japonicum (Tsukuba, sporophyte) - S. nipponicum (Tsukuba, gametophyte)	-0.209141	0.0133176	-15.7042	0
Bray-Curtis	S. nipponicum (Tsukuba, gametophyte) - S. nipponicum (Tsukuba, gametophyte) vs. S. japonicum (Tsukuba, sporophyte) - S. nipponicum (Tsukuba, gametophyte)	-0.852129	0.0123037	-69.2581	0
Bray-Curtis	S. nipponicum (Tsukuba, sporophyte) - S. nipponicum (Tsukuba, gametophyte) vs. S. japonicum (Tsukuba, sporophyte) - S. nipponicum (Tsukuba, gametophyte)	-0.0163241	0.011745	-1.38988	0.99981
Bray-Curtis	S. nipponicum (Tsukuba, sporophyte) - S. nipponicum (Tsukuba, sporophyte) vs. S. japonicum (Tsukuba, sporophyte) - S. nipponicum (Tsukuba, gametophyte)	-0.23721	0.0186366	-12.7281	0
Bray-Curtis	S. nipponicum (Tsukuba, gametophyte) - S. nipponicum (Tsukuba, gametophyte) vs. S. japonicum (Tsukuba, sporophyte) - S. nipponicum (Tsukuba, sporophyte)	-0.642988	0.014165	-45.3928	0
Bray-Curtis	S. nipponicum (Tsukuba, sporophyte) - S. nipponicum (Tsukuba, gametophyte) vs. S. japonicum (Tsukuba, sporophyte) - S. nipponicum (Tsukuba, sporophyte)	0.192817	0.0136825	14.0923	0
Bray-Curtis	S. nipponicum (Tsukuba, sporophyte) - S. nipponicum (Tsukuba, sporophyte) vs. S. japonicum (Tsukuba, sporophyte) - S. nipponicum (Tsukuba, sporophyte)	-0.0280683	0.0199146	-1.40944	0.999763
Bray-Curtis	S. nipponicum (Tsukuba, sporophyte) - S. nipponicum (Tsukuba, gametophyte) vs. S. nipponicum (Tsukuba, gametophyte) - S. nipponicum (Tsukuba, gametophyte)	0.835805	0.0126978	65.8229	0
Bray-Curtis	S. nipponicum (Tsukuba, sporophyte) - S. nipponicum (Tsukuba, sporophyte) vs. S. nipponicum (Tsukuba, gametophyte) - S. nipponicum (Tsukuba, gametophyte)	0.61492	0.0192513	31.9417	0
Bray-Curtis	S. nipponicum (Tsukuba, sporophyte) - S. nipponicum (Tsukuba, sporophyte) vs. S. nipponicum (Tsukuba, sporophyte) - S. nipponicum (Tsukuba, gametophyte)	-0.220885	0.0188991	-11.6876	0
Jaccard	S. atrovirens (Ainan, gametophyte) - S. japonicum (Kobe, sporophyte) vs. S. atrovirens (Ainan, gametophyte) - S. atrovirens (Ainan, gametophyte)	0.238365	0.0659633	3.61359	0.0507504
Jaccard	S. atrovirens (Ainan, gametophyte) - S. japonicum (Tsukuba, gametophyte) vs. S. atrovirens (Ainan, gametophyte) - S. atrovirens (Ainan, gametophyte)	0.0524832	0.0747954	0.70169	1
Jaccard	S. atrovirens (Ainan, gametophyte) - S. japonicum (Tsukuba, sporophyte) vs. S. atrovirens (Ainan, gametophyte) - S. atrovirens (Ainan, gametophyte)	0.19186	0.064051	2.99543	0.292584
Jaccard	S. atrovirens (Ainan, gametophyte) - S. nipponicum (Tsukuba, gametophyte) vs. S. atrovirens (Ainan, gametophyte) - S. atrovirens (Ainan, gametophyte)	0.0331597	0.0630302	0.526092	1
Jaccard	S. atrovirens (Ainan, gametophyte) - S. nipponicum (Tsukuba, sporophyte) vs. S. atrovirens (Ainan, gametophyte) - S. atrovirens (Ainan, gametophyte)	0.218544	0.0644973	3.38843	0.104476
Jaccard	S. atrovirens (Ainan, sporophyte) - S. atrovirens (Ainan, gametophyte) vs. S. atrovirens (Ainan, gametophyte) - S. atrovirens (Ainan, gametophyte)	0.121155	0.0716111	1.69185	0.995017
Jaccard	S. atrovirens (Ainan, sporophyte) - S. atrovirens (Ainan, sporophyte) vs. S. atrovirens (Ainan, gametophyte) - S. atrovirens (Ainan, gametophyte)	0.00902893	0.0863663	0.104542	1
Jaccard	S. atrovirens (Ainan, sporophyte) - S. japonicum (Kobe, sporophyte) vs. S. atrovirens (Ainan, gametophyte) - S. atrovirens (Ainan, gametophyte)	0.169171	0.0659633	2.56462	0.630598
Jaccard	S. atrovirens (Ainan, sporophyte) - S. japonicum (Tsukuba, gametophyte) vs. S. atrovirens (Ainan, gametophyte) - S. atrovirens (Ainan, gametophyte)	0.26955	0.0747954	3.60383	0.052571
Jaccard	S. atrovirens (Ainan, sporophyte) - S. japonicum (Tsukuba, sporophyte) vs. S. atrovirens (Ainan, gametophyte) - S. atrovirens (Ainan, gametophyte)	0.153067	0.064051	2.38976	0.76887
Jaccard	S. atrovirens (Ainan, sporophyte) - S. nipponicum (Tsukuba, gametophyte) vs. S. atrovirens (Ainan, gametophyte) - S. atrovirens (Ainan, gametophyte)	0.265627	0.0630302	4.21428	0.00594717
Jaccard	S. atrovirens (Ainan, sporophyte) - S. nipponicum (Tsukuba, sporophyte) vs. S. atrovirens (Ainan, gametophyte) - S. atrovirens (Ainan, gametophyte)	0.183509	0.0644973	2.84522	0.400553
Jaccard	S. japonicum (Kobe, sporophyte) - S. japonicum (Kobe, sporophyte) vs. S. atrovirens (Ainan, gametophyte) - S. atrovirens (Ainan, gametophyte)	-0.14039	0.0659633	-2.1283	0.9143
Jaccard	S. japonicum (Kobe, sporophyte) - S. nipponicum (Tsukuba, gametophyte) vs. S. atrovirens (Ainan, gametophyte) - S. atrovirens (Ainan, gametophyte)	0.232731	0.0619489	3.75683	0.030978
Jaccard	S. japonicum (Kobe, sporophyte) - S. nipponicum (Tsukuba, sporophyte) vs. S. atrovirens (Ainan, gametophyte) - S. atrovirens (Ainan, gametophyte)	0.0969257	0.0626165	1.54793	0.998769
Jaccard	S. japonicum (Tsukuba, gametophyte) - S. japonicum (Kobe, sporophyte) vs. S. atrovirens (Ainan, gametophyte) - S. atrovirens (Ainan, gametophyte)	0.237254	0.0675156	3.51405	0.0704135
Jaccard	S. japonicum (Tsukuba, gametophyte) - S. japonicum (Tsukuba, gametophyte) vs. S. atrovirens (Ainan, gametophyte) - S. atrovirens (Ainan, gametophyte)	0.0732564	0.105777	0.692557	1
Jaccard	S. japonicum (Tsukuba, gametophyte) - S. nipponicum (Tsukuba, gametophyte) vs. S. atrovirens (Ainan, gametophyte) - S. atrovirens (Ainan, gametophyte)	-0.0779744	0.0636701	-1.22466	0.999983
Jaccard	S. japonicum (Tsukuba, gametophyte) - S. nipponicum (Tsukuba, sporophyte) vs. S. atrovirens (Ainan, gametophyte) - S. atrovirens (Ainan, gametophyte)	0.258988	0.0655999	3.94799	0.0158255
Jaccard	S. japonicum (Tsukuba, sporophyte) - S. japonicum (Kobe, sporophyte) vs. S. atrovirens (Ainan, gametophyte) - S. atrovirens (Ainan, gametophyte)	0.133502	0.0624126	2.13902	0.909747
Jaccard	S. japonicum (Tsukuba, sporophyte) - S. japonicum (Tsukuba, gametophyte) vs. S. atrovirens (Ainan, gametophyte) - S. atrovirens (Ainan, gametophyte)	0.278255	0.0650142	4.27991	0.00446604
Jaccard	S. japonicum (Tsukuba, sporophyte) - S. japonicum (Tsukuba, sporophyte) vs. S. atrovirens (Ainan, gametophyte) - S. atrovirens (Ainan, gametophyte)	0.0189219	0.0627908	0.301349	1
Jaccard	S. japonicum (Tsukuba, sporophyte) - S. nipponicum (Tsukuba, gametophyte) vs. S. atrovirens (Ainan, gametophyte) - S. atrovirens (Ainan, gametophyte)	0.260937	0.0615989	4.23606	0.00525755
Jaccard	S. japonicum (Tsukuba, sporophyte) - S. nipponicum (Tsukuba, sporophyte) vs. S. atrovirens (Ainan, gametophyte) - S. atrovirens (Ainan, gametophyte)	0.0739162	0.0620026	1.19215	0.99999
Jaccard	S. nipponicum (Tsukuba, gametophyte) - S. nipponicum (Tsukuba, gametophyte) vs. S. atrovirens (Ainan, gametophyte) - S. atrovirens (Ainan, gametophyte)	-0.140248	0.0617901	-2.26975	0.844654
Jaccard	S. nipponicum (Tsukuba, sporophyte) - S. nipponicum (Tsukuba, gametophyte) vs. S. atrovirens (Ainan, gametophyte) - S. atrovirens (Ainan, gametophyte)	0.226235	0.0616799	3.66789	0.0447382
Jaccard	S. nipponicum (Tsukuba, sporophyte) - S. nipponicum (Tsukuba, sporophyte) vs. S. atrovirens (Ainan, gametophyte) - S. atrovirens (Ainan, gametophyte)	0.0864429	0.0633755	1.36398	0.999864
Jaccard	S. atrovirens (Ainan, gametophyte) - S. japonicum (Tsukuba, gametophyte) vs. S. atrovirens (Ainan, gametophyte) - S. japonicum (Kobe, sporophyte)	-0.185882	0.0498636	-3.7278	0.0356323
Jaccard	S. atrovirens (Ainan, gametophyte) - S. japonicum (Tsukuba, sporophyte) vs. S. atrovirens (Ainan, gametophyte) - S. japonicum (Kobe, sporophyte)	-0.0465045	0.0315365	-1.47462	0.999453
Jaccard	S. atrovirens (Ainan, gametophyte) - S. nipponicum (Tsukuba, gametophyte) vs. S. atrovirens (Ainan, gametophyte) - S. japonicum (Kobe, sporophyte)	-0.205205	0.0294079	-6.97788	1.38801e-10
Jaccard	S. atrovirens (Ainan, gametophyte) - S. nipponicum (Tsukuba, sporophyte) vs. S. atrovirens (Ainan, gametophyte) - S. japonicum (Kobe, sporophyte)	-0.0198204	0.0324335	-0.611109	1
Jaccard	S. atrovirens (Ainan, sporophyte) - S. atrovirens (Ainan, gametophyte) vs. S. atrovirens (Ainan, gametophyte) - S. japonicum (Kobe, sporophyte)	-0.117209	0.0449464	-2.60776	0.594772
Jaccard	S. atrovirens (Ainan, sporophyte) - S. atrovirens (Ainan, sporophyte) vs. S. atrovirens (Ainan, gametophyte) - S. japonicum (Kobe, sporophyte)	-0.229336	0.0659633	-3.47672	0.0802936
Jaccard	S. atrovirens (Ainan, sporophyte) - S. japonicum (Kobe, sporophyte) vs. S. atrovirens (Ainan, gametophyte) - S. japonicum (Kobe, sporophyte)	-0.069194	0.0352589	-1.96246	0.964633
Jaccard	S. atrovirens (Ainan, sporophyte) - S. japonicum (Tsukuba, gametophyte) vs. S. atrovirens (Ainan, gametophyte) - S. japonicum (Kobe, sporophyte)	0.031185	0.0498636	0.625406	1
Jaccard	S. atrovirens (Ainan, sporophyte) - S. japonicum (Tsukuba, sporophyte) vs. S. atrovirens (Ainan, gametophyte) - S. japonicum (Kobe, sporophyte)	-0.0852981	0.0315365	-2.70474	0.514012
Jaccard	S. atrovirens (Ainan, sporophyte) - S. nipponicum (Tsukuba, gametophyte) vs. S. atrovirens (Ainan, gametophyte) - S. japonicum (Kobe, sporophyte)	0.0272621	0.0294079	0.927031	1
Jaccard	S. atrovirens (Ainan, sporophyte) - S. nipponicum (Tsukuba, sporophyte) vs. S. atrovirens (Ainan, gametophyte) - S. japonicum (Kobe, sporophyte)	-0.0548556	0.0324335	-1.69133	0.995028
Jaccard	S. japonicum (Kobe, sporophyte) - S. japonicum (Kobe, sporophyte) vs. S. atrovirens (Ainan, gametophyte) - S. japonicum (Kobe, sporophyte)	-0.378755	0.0352589	-10.7421	0
Jaccard	S. japonicum (Kobe, sporophyte) - S. nipponicum (Tsukuba, gametophyte) vs. S. atrovirens (Ainan, gametophyte) - S. japonicum (Kobe, sporophyte)	-0.00563324	0.0270129	-0.208539	1
Jaccard	S. japonicum (Kobe, sporophyte) - S. nipponicum (Tsukuba, sporophyte) vs. S. atrovirens (Ainan, gametophyte) - S. japonicum (Kobe, sporophyte)	-0.141439	0.0285106	-4.96092	0.000158125
Jaccard	S. japonicum (Tsukuba, gametophyte) - S. japonicum (Kobe, sporophyte) vs. S. atrovirens (Ainan, gametophyte) - S. japonicum (Kobe, sporophyte)	-0.00111116	0.038084	-0.0291765	1
Jaccard	S. japonicum (Tsukuba, gametophyte) - S. japonicum (Tsukuba, gametophyte) vs. S. atrovirens (Ainan, gametophyte) - S. japonicum (Kobe, sporophyte)	-0.165108	0.0898929	-1.83672	0.984627
Jaccard	S. japonicum (Tsukuba, gametophyte) - S. nipponicum (Tsukuba, gametophyte) vs. S. atrovirens (Ainan, gametophyte) - S. japonicum (Kobe, sporophyte)	-0.316339	0.0307556	-10.2856	0
Jaccard	S. japonicum (Tsukuba, gametophyte) - S. nipponicum (Tsukuba, sporophyte) vs. S. atrovirens (Ainan, gametophyte) - S. japonicum (Kobe, sporophyte)	0.0206228	0.0345742	0.59648	1
Jaccard	S. japonicum (Tsukuba, sporophyte) - S. japonicum (Kobe, sporophyte) vs. S. atrovirens (Ainan, gametophyte) - S. japonicum (Kobe, sporophyte)	-0.104863	0.0280598	-3.73711	0.034689
Jaccard	S. japonicum (Tsukuba, sporophyte) - S. japonicum (Tsukuba, gametophyte) vs. S. atrovirens (Ainan, gametophyte) - S. japonicum (Kobe, sporophyte)	0.0398901	0.0334495	1.19255	0.99999
Jaccard	S. japonicum (Tsukuba, sporophyte) - S. japonicum (Tsukuba, sporophyte) vs. S. atrovirens (Ainan, gametophyte) - S. japonicum (Kobe, sporophyte)	-0.219443	0.0288914	-7.59544	2.84062e-12
Jaccard	S. japonicum (Tsukuba, sporophyte) - S. nipponicum (Tsukuba, gametophyte) vs. S. atrovirens (Ainan, gametophyte) - S. japonicum (Kobe, sporophyte)	0.022572	0.0262003	0.861515	1
Jaccard	S. japonicum (Tsukuba, sporophyte) - S. nipponicum (Tsukuba, sporophyte) vs. S. atrovirens (Ainan, gametophyte) - S. japonicum (Kobe, sporophyte)	-0.164449	0.0271358	-6.06021	7.23019e-08
Jaccard	S. nipponicum (Tsukuba, gametophyte) - S. nipponicum (Tsukuba, gametophyte) vs. S. atrovirens (Ainan, gametophyte) - S. japonicum (Kobe, sporophyte)	-0.378613	0.0266466	-14.2087	0
Jaccard	S. nipponicum (Tsukuba, sporophyte) - S. nipponicum (Tsukuba, gametophyte) vs. S. atrovirens (Ainan, gametophyte) - S. japonicum (Kobe, sporophyte)	-0.0121298	0.0263901	-0.459637	1
Jaccard	S. nipponicum (Tsukuba, sporophyte) - S. nipponicum (Tsukuba, sporophyte) vs. S. atrovirens (Ainan, gametophyte) - S. japonicum (Kobe, sporophyte)	-0.151922	0.0301411	-5.04036	0.000210154
Jaccard	S. atrovirens (Ainan, gametophyte) - S. japonicum (Tsukuba, sporophyte) vs. S. atrovirens (Ainan, gametophyte) - S. japonicum (Tsukuba, gametophyte)	0.139377	0.0473048	2.94636	0.328704
Jaccard	S. atrovirens (Ainan, gametophyte) - S. nipponicum (Tsukuba, gametophyte) vs. S. atrovirens (Ainan, gametophyte) - S. japonicum (Tsukuba, gametophyte)	-0.0193235	0.0459131	-0.420871	1
Jaccard	S. atrovirens (Ainan, gametophyte) - S. nipponicum (Tsukuba, sporophyte) vs. S. atrovirens (Ainan, gametophyte) - S. japonicum (Tsukuba, gametophyte)	0.166061	0.0479074	3.46629	0.0854821
Jaccard	S. atrovirens (Ainan, sporophyte) - S. atrovirens (Ainan, gametophyte) vs. S. atrovirens (Ainan, gametophyte) - S. japonicum (Tsukuba, gametophyte)	0.0686722	0.0571259	1.20212	0.999987
Jaccard	S. atrovirens (Ainan, sporophyte) - S. atrovirens (Ainan, sporophyte) vs. S. atrovirens (Ainan, gametophyte) - S. japonicum (Tsukuba, gametophyte)	-0.0434542	0.0747954	-0.580975	1
Jaccard	S. atrovirens (Ainan, sporophyte) - S. japonicum (Kobe, sporophyte) vs. S. atrovirens (Ainan, gametophyte) - S. japonicum (Tsukuba, gametophyte)	0.116688	0.0498636	2.34013	0.802418
Jaccard	S. atrovirens (Ainan, sporophyte) - S. japonicum (Tsukuba, gametophyte) vs. S. atrovirens (Ainan, gametophyte) - S. japonicum (Tsukuba, gametophyte)	0.217066	0.0610702	3.55438	0.0631151
Jaccard	S. atrovirens (Ainan, sporophyte) - S. japonicum (Tsukuba, sporophyte) vs. S. atrovirens (Ainan, gametophyte) - S. japonicum (Tsukuba, gametophyte)	0.100583	0.0473048	2.12629	0.914987
Jaccard	S. atrovirens (Ainan, sporophyte) - S. nipponicum (Tsukuba, gametophyte) vs. S. atrovirens (Ainan, gametophyte) - S. japonicum (Tsukuba, gametophyte)	0.213144	0.0459131	4.64232	0.000949293
Jaccard	S. atrovirens (Ainan, sporophyte) - S. nipponicum (Tsukuba, sporophyte) vs. S. atrovirens (Ainan, gametophyte) - S. japonicum (Tsukuba, gametophyte)	0.131026	0.0479074	2.73498	0.488274
Jaccard	S. japonicum (Kobe, sporophyte) - S. japonicum (Kobe, sporophyte) vs. S. atrovirens (Ainan, gametophyte) - S. japonicum (Tsukuba, gametophyte)	-0.192873	0.0498636	-3.86802	0.0203186
Jaccard	S. japonicum (Kobe, sporophyte) - S. nipponicum (Tsukuba, gametophyte) vs. S. atrovirens (Ainan, gametophyte) - S. japonicum (Tsukuba, gametophyte)	0.180248	0.0444172	4.05807	0.0110321
Jaccard	S. japonicum (Kobe, sporophyte) - S. nipponicum (Tsukuba, sporophyte) vs. S. atrovirens (Ainan, gametophyte) - S. japonicum (Tsukuba, gametophyte)	0.0444426	0.0453436	0.980128	1
Jaccard	S. japonicum (Tsukuba, gametophyte) - S. japonicum (Kobe, sporophyte) vs. S. atrovirens (Ainan, gametophyte) - S. japonicum (Tsukuba, gametophyte)	0.18477	0.0518997	3.56014	0.0622112
Jaccard	S. japonicum (Tsukuba, gametophyte) - S. japonicum (Tsukuba, gametophyte) vs. S. atrovirens (Ainan, gametophyte) - S. japonicum (Tsukuba, gametophyte)	0.0207732	0.0965604	0.215132	1
Jaccard	S. japonicum (Tsukuba, gametophyte) - S. nipponicum (Tsukuba, gametophyte) vs. S. atrovirens (Ainan, gametophyte) - S. japonicum (Tsukuba, gametophyte)	-0.130458	0.0467878	-2.78828	0.445578
Jaccard	S. japonicum (Tsukuba, gametophyte) - S. nipponicum (Tsukuba, sporophyte) vs. S. atrovirens (Ainan, gametophyte) - S. japonicum (Tsukuba, gametophyte)	0.206504	0.0493818	4.18179	0.00603422
Jaccard	S. japonicum (Tsukuba, sporophyte) - S. japonicum (Kobe, sporophyte) vs. S. atrovirens (Ainan, gametophyte) - S. japonicum (Tsukuba, gametophyte)	0.0810188	0.0450615	1.79796	0.988468
Jaccard	S. japonicum (Tsukuba, sporophyte) - S. japonicum (Tsukuba, gametophyte) vs. S. atrovirens (Ainan, gametophyte) - S. japonicum (Tsukuba, gametophyte)	0.225772	0.048601	4.64541	0.00104457
Jaccard	S. japonicum (Tsukuba, sporophyte) - S. japonicum (Tsukuba, sporophyte) vs. S. atrovirens (Ainan, gametophyte) - S. japonicum (Tsukuba, gametophyte)	-0.0335612	0.045584	-0.73625	1
Jaccard	S. japonicum (Tsukuba, sporophyte) - S. nipponicum (Tsukuba, gametophyte) vs. S. atrovirens (Ainan, gametophyte) - S. japonicum (Tsukuba, gametophyte)	0.208453	0.0439277	4.74537	0.000359132
Jaccard	S. japonicum (Tsukuba, sporophyte) - S. nipponicum (Tsukuba, sporophyte) vs. S. atrovirens (Ainan, gametophyte) - S. japonicum (Tsukuba, gametophyte)	0.021433	0.044492	0.481727	1
Jaccard	S. nipponicum (Tsukuba, gametophyte) - S. nipponicum (Tsukuba, gametophyte) vs. S. atrovirens (Ainan, gametophyte) - S. japonicum (Tsukuba, gametophyte)	-0.192731	0.0441954	-4.36089	0.00350802
Jaccard	S. nipponicum (Tsukuba, sporophyte) - S. nipponicum (Tsukuba, gametophyte) vs. S. atrovirens (Ainan, gametophyte) - S. japonicum (Tsukuba, gametophyte)	0.173752	0.0440412	3.94521	0.0165269
Jaccard	S. nipponicum (Tsukuba, sporophyte) - S. nipponicum (Tsukuba, sporophyte) vs. S. atrovirens (Ainan, gametophyte) - S. japonicum (Tsukuba, gametophyte)	0.0339597	0.0463861	0.732109	1
Jaccard	S. atrovirens (Ainan, gametophyte) - S. nipponicum (Tsukuba, gametophyte) vs. S. atrovirens (Ainan, gametophyte) - S. japonicum (Tsukuba, sporophyte)	-0.158701	0.0248232	-6.39324	2.76781e-08
Jaccard	S. atrovirens (Ainan, gametophyte) - S. nipponicum (Tsukuba, sporophyte) vs. S. atrovirens (Ainan, gametophyte) - S. japonicum (Tsukuba, sporophyte)	0.0266841	0.0283424	0.941492	1
Jaccard	S. atrovirens (Ainan, sporophyte) - S. atrovirens (Ainan, gametophyte) vs. S. atrovirens (Ainan, gametophyte) - S. japonicum (Tsukuba, sporophyte)	-0.0707048	0.0420897	-1.67986	0.995572
Jaccard	S. atrovirens (Ainan, sporophyte) - S. atrovirens (Ainan, sporophyte) vs. S. atrovirens (Ainan, gametophyte) - S. japonicum (Tsukuba, sporophyte)	-0.182831	0.064051	-2.85447	0.395639
Jaccard	S. atrovirens (Ainan, sporophyte) - S. japonicum (Kobe, sporophyte) vs. S. atrovirens (Ainan, gametophyte) - S. japonicum (Tsukuba, sporophyte)	-0.0226895	0.0315365	-0.719468	1
Jaccard	S. atrovirens (Ainan, sporophyte) - S. japonicum (Tsukuba, gametophyte) vs. S. atrovirens (Ainan, gametophyte) - S. japonicum (Tsukuba, sporophyte)	0.0776895	0.0473048	1.64232	0.996809
Jaccard	S. atrovirens (Ainan, sporophyte) - S. japonicum (Tsukuba, sporophyte) vs. S. atrovirens (Ainan, gametophyte) - S. japonicum (Tsukuba, sporophyte)	-0.0387936	0.0273114	-1.42042	0.999709
Jaccard	S. atrovirens (Ainan, sporophyte) - S. nipponicum (Tsukuba, gametophyte) vs. S. atrovirens (Ainan, gametophyte) - S. japonicum (Tsukuba, sporophyte)	0.0737666	0.0248232	2.97168	0.309874
Jaccard	S. atrovirens (Ainan, sporophyte) - S. nipponicum (Tsukuba, sporophyte) vs. S. atrovirens (Ainan, gametophyte) - S. japonicum (Tsukuba, sporophyte)	-0.00835108	0.0283424	-0.29465	1
Jaccard	S. japonicum (Kobe, sporophyte) - S. japonicum (Kobe, sporophyte) vs. S. atrovirens (Ainan, gametophyte) - S. japonicum (Tsukuba, sporophyte)	-0.33225	0.0315365	-10.5354	0
Jaccard	S. japonicum (Kobe, sporophyte) - S. nipponicum (Tsukuba, gametophyte) vs. S. atrovirens (Ainan, gametophyte) - S. japonicum (Tsukuba, sporophyte)	0.0408713	0.0219331	1.86345	0.98122
Jaccard	S. japonicum (Kobe, sporophyte) - S. nipponicum (Tsukuba, sporophyte) vs. S. atrovirens (Ainan, gametophyte) - S. japonicum (Tsukuba, sporophyte)	-0.0949344	0.0237532	-3.99669	0.0131323
Jaccard	S. japonicum (Tsukuba, gametophyte) - S. japonicum (Kobe, sporophyte) vs. S. atrovirens (Ainan, gametophyte) - S. japonicum (Tsukuba, sporophyte)	0.0453933	0.0346663	1.30944	0.999936
Jaccard	S. japonicum (Tsukuba, gametophyte) - S. japonicum (Tsukuba, gametophyte) vs. S. atrovirens (Ainan, gametophyte) - S. japonicum (Tsukuba, sporophyte)	-0.118604	0.0884991	-1.34017	0.999901
Jaccard	S. japonicum (Tsukuba, gametophyte) - S. nipponicum (Tsukuba, gametophyte) vs. S. atrovirens (Ainan, gametophyte) - S. japonicum (Tsukuba, sporophyte)	-0.269835	0.0264058	-10.2188	0
Jaccard	S. japonicum (Tsukuba, gametophyte) - S. nipponicum (Tsukuba, sporophyte) vs. S. atrovirens (Ainan, gametophyte) - S. japonicum (Tsukuba, sporophyte)	0.0671273	0.0307691	2.18165	0.891065
Jaccard	S. japonicum (Tsukuba, sporophyte) - S. japonicum (Kobe, sporophyte) vs. S. atrovirens (Ainan, gametophyte) - S. japonicum (Tsukuba, sporophyte)	-0.0583582	0.0232102	-2.51433	0.674189
Jaccard	S. japonicum (Tsukuba, sporophyte) - S. japonicum (Tsukuba, gametophyte) vs. S. atrovirens (Ainan, gametophyte) - S. japonicum (Tsukuba, sporophyte)	0.0863946	0.0294997	2.92866	0.338868
Jaccard	S. japonicum (Tsukuba, sporophyte) - S. japonicum (Tsukuba, sporophyte) vs. S. atrovirens (Ainan, gametophyte) - S. japonicum (Tsukuba, sporophyte)	-0.172938	0.024209	-7.14356	1.20076e-10
Jaccard	S. japonicum (Tsukuba, sporophyte) - S. nipponicum (Tsukuba, gametophyte) vs. S. atrovirens (Ainan, gametophyte) - S. japonicum (Tsukuba, sporophyte)	0.0690765	0.0209241	3.30128	0.135905
Jaccard	S. japonicum (Tsukuba, sporophyte) - S. nipponicum (Tsukuba, sporophyte) vs. S. atrovirens (Ainan, gametophyte) - S. japonicum (Tsukuba, sporophyte)	-0.117944	0.0220842	-5.34065	1.24897e-05
Jaccard	S. nipponicum (Tsukuba, gametophyte) - S. nipponicum (Tsukuba, gametophyte) vs. S. atrovirens (Ainan, gametophyte) - S. japonicum (Tsukuba, sporophyte)	-0.332108	0.0214803	-15.461	0
Jaccard	S. nipponicum (Tsukuba, sporophyte) - S. nipponicum (Tsukuba, gametophyte) vs. S. atrovirens (Ainan, gametophyte) - S. japonicum (Tsukuba, sporophyte)	0.0343747	0.0211612	1.62442	0.997365
Jaccard	S. nipponicum (Tsukuba, sporophyte) - S. nipponicum (Tsukuba, sporophyte) vs. S. atrovirens (Ainan, gametophyte) - S. japonicum (Tsukuba, sporophyte)	-0.105417	0.0256875	-4.10384	0.00825075
Jaccard	S. atrovirens (Ainan, gametophyte) - S. nipponicum (Tsukuba, sporophyte) vs. S. atrovirens (Ainan, gametophyte) - S. nipponicum (Tsukuba, gametophyte)	0.185385	0.0259532	7.14304	8.05982e-11
Jaccard	S. atrovirens (Ainan, sporophyte) - S. atrovirens (Ainan, gametophyte) vs. S. atrovirens (Ainan, gametophyte) - S. nipponicum (Tsukuba, gametophyte)	0.0879957	0.0405194	2.17169	0.895525
Jaccard	S. atrovirens (Ainan, sporophyte) - S. atrovirens (Ainan, sporophyte) vs. S. atrovirens (Ainan, gametophyte) - S. nipponicum (Tsukuba, gametophyte)	-0.0241307	0.0630302	-0.382844	1
Jaccard	S. atrovirens (Ainan, sporophyte) - S. japonicum (Kobe, sporophyte) vs. S. atrovirens (Ainan, gametophyte) - S. nipponicum (Tsukuba, gametophyte)	0.136011	0.0294079	4.62497	0.000961471
Jaccard	S. atrovirens (Ainan, sporophyte) - S. japonicum (Tsukuba, gametophyte) vs. S. atrovirens (Ainan, gametophyte) - S. nipponicum (Tsukuba, gametophyte)	0.23639	0.0459131	5.14863	4.19801e-05
Jaccard	S. atrovirens (Ainan, sporophyte) - S. japonicum (Tsukuba, sporophyte) vs. S. atrovirens (Ainan, gametophyte) - S. nipponicum (Tsukuba, gametophyte)	0.119907	0.0248232	4.83045	0.00039038
Jaccard	S. atrovirens (Ainan, sporophyte) - S. nipponicum (Tsukuba, gametophyte) vs. S. atrovirens (Ainan, gametophyte) - S. nipponicum (Tsukuba, gametophyte)	0.232467	0.022056	10.5399	0
Jaccard	S. atrovirens (Ainan, sporophyte) - S. nipponicum (Tsukuba, sporophyte) vs. S. atrovirens (Ainan, gametophyte) - S. nipponicum (Tsukuba, gametophyte)	0.150349	0.0259532	5.7931	1.51972e-06
Jaccard	S. japonicum (Kobe, sporophyte) - S. japonicum (Kobe, sporophyte) vs. S. atrovirens (Ainan, gametophyte) - S. nipponicum (Tsukuba, gametophyte)	-0.17355	0.0294079	-5.90146	2.15208e-06
Jaccard	S. japonicum (Kobe, sporophyte) - S. nipponicum (Tsukuba, gametophyte) vs. S. atrovirens (Ainan, gametophyte) - S. nipponicum (Tsukuba, gametophyte)	0.199572	0.018744	10.6473	0
Jaccard	S. japonicum (Kobe, sporophyte) - S. nipponicum (Tsukuba, sporophyte) vs. S. atrovirens (Ainan, gametophyte) - S. nipponicum (Tsukuba, gametophyte)	0.0637661	0.0208445	3.05913	0.254984
Jaccard	S. japonicum (Tsukuba, gametophyte) - S. japonicum (Kobe, sporophyte) vs. S. atrovirens (Ainan, gametophyte) - S. nipponicum (Tsukuba, gametophyte)	0.204094	0.0327418	6.23343	2.25925e-08
Jaccard	S. japonicum (Tsukuba, gametophyte) - S. japonicum (Tsukuba, gametophyte) vs. S. atrovirens (Ainan, gametophyte) - S. nipponicum (Tsukuba, gametophyte)	0.0400967	0.0877631	0.456874	1
Jaccard	S. japonicum (Tsukuba, gametophyte) - S. nipponicum (Tsukuba, gametophyte) vs. S. atrovirens (Ainan, gametophyte) - S. nipponicum (Tsukuba, gametophyte)	-0.111134	0.0238232	-4.66496	0.000922898
Jaccard	S. japonicum (Tsukuba, gametophyte) - S. nipponicum (Tsukuba, sporophyte) vs. S. atrovirens (Ainan, gametophyte) - S. nipponicum (Tsukuba, gametophyte)	0.225828	0.0285834	7.90066	2.12719e-13
Jaccard	S. japonicum (Tsukuba, sporophyte) - S. japonicum (Kobe, sporophyte) vs. S. atrovirens (Ainan, gametophyte) - S. nipponicum (Tsukuba, gametophyte)	0.100342	0.0202235	4.96166	0.000204199
Jaccard	S. japonicum (Tsukuba, sporophyte) - S. japonicum (Tsukuba, gametophyte) vs. S. atrovirens (Ainan, gametophyte) - S. nipponicum (Tsukuba, gametophyte)	0.245095	0.0272123	9.00678	0
Jaccard	S. japonicum (Tsukuba, sporophyte) - S. japonicum (Tsukuba, sporophyte) vs. S. atrovirens (Ainan, gametophyte) - S. nipponicum (Tsukuba, gametophyte)	-0.0142377	0.0213624	-0.666487	1
Jaccard	S. japonicum (Tsukuba, sporophyte) - S. nipponicum (Tsukuba, gametophyte) vs. S. atrovirens (Ainan, gametophyte) - S. nipponicum (Tsukuba, gametophyte)	0.227777	0.0175526	12.9768	0
Jaccard	S. japonicum (Tsukuba, sporophyte) - S. nipponicum (Tsukuba, sporophyte) vs. S. atrovirens (Ainan, gametophyte) - S. nipponicum (Tsukuba, gametophyte)	0.0407565	0.0189206	2.15408	0.903509
Jaccard	S. nipponicum (Tsukuba, gametophyte) - S. nipponicum (Tsukuba, gametophyte) vs. S. atrovirens (Ainan, gametophyte) - S. nipponicum (Tsukuba, gametophyte)	-0.173408	0.0182121	-9.52157	0
Jaccard	S. nipponicum (Tsukuba, sporophyte) - S. nipponicum (Tsukuba, gametophyte) vs. S. atrovirens (Ainan, gametophyte) - S. nipponicum (Tsukuba, gametophyte)	0.193075	0.0178346	10.8259	0
Jaccard	S. nipponicum (Tsukuba, sporophyte) - S. nipponicum (Tsukuba, sporophyte) vs. S. atrovirens (Ainan, gametophyte) - S. nipponicum (Tsukuba, gametophyte)	0.0532832	0.0230244	2.31421	0.819113
Jaccard	S. atrovirens (Ainan, sporophyte) - S. atrovirens (Ainan, gametophyte) vs. S. atrovirens (Ainan, gametophyte) - S. nipponicum (Tsukuba, sporophyte)	-0.097389	0.0427659	-2.27726	0.839422
Jaccard	S. atrovirens (Ainan, sporophyte) - S. atrovirens (Ainan, sporophyte) vs. S. atrovirens (Ainan, gametophyte) - S. nipponicum (Tsukuba, sporophyte)	-0.209515	0.0644973	-3.24844	0.159253
Jaccard	S. atrovirens (Ainan, sporophyte) - S. japonicum (Kobe, sporophyte) vs. S. atrovirens (Ainan, gametophyte) - S. nipponicum (Tsukuba, sporophyte)	-0.0493736	0.0324335	-1.52231	0.999045
Jaccard	S. atrovirens (Ainan, sporophyte) - S. japonicum (Tsukuba, gametophyte) vs. S. atrovirens (Ainan, gametophyte) - S. nipponicum (Tsukuba, sporophyte)	0.0510054	0.0479074	1.06467	0.999999
Jaccard	S. atrovirens (Ainan, sporophyte) - S. japonicum (Tsukuba, sporophyte) vs. S. atrovirens (Ainan, gametophyte) - S. nipponicum (Tsukuba, sporophyte)	-0.0654777	0.0283424	-2.31024	0.821016
Jaccard	S. atrovirens (Ainan, sporophyte) - S. nipponicum (Tsukuba, gametophyte) vs. S. atrovirens (Ainan, gametophyte) - S. nipponicum (Tsukuba, sporophyte)	0.0470825	0.0259532	1.81413	0.986626
Jaccard	S. atrovirens (Ainan, sporophyte) - S. nipponicum (Tsukuba, sporophyte) vs. S. atrovirens (Ainan, gametophyte) - S. nipponicum (Tsukuba, sporophyte)	-0.0350352	0.0293372	-1.19423	0.99999
Jaccard	S. japonicum (Kobe, sporophyte) - S. japonicum (Kobe, sporophyte) vs. S. atrovirens (Ainan, gametophyte) - S. nipponicum (Tsukuba, sporophyte)	-0.358934	0.0324335	-11.0668	0
Jaccard	S. japonicum (Kobe, sporophyte) - S. nipponicum (Tsukuba, gametophyte) vs. S. atrovirens (Ainan, gametophyte) - S. nipponicum (Tsukuba, sporophyte)	0.0141871	0.0232043	0.611402	1
Jaccard	S. japonicum (Kobe, sporophyte) - S. nipponicum (Tsukuba, sporophyte) vs. S. atrovirens (Ainan, gametophyte) - S. nipponicum (Tsukuba, sporophyte)	-0.121619	0.0249318	-4.87805	0.000251666
Jaccard	S. japonicum (Tsukuba, gametophyte) - S. japonicum (Kobe, sporophyte) vs. S. atrovirens (Ainan, gametophyte) - S. nipponicum (Tsukuba, sporophyte)	0.0187092	0.0354842	0.527255	1
Jaccard	S. japonicum (Tsukuba, gametophyte) - S. japonicum (Tsukuba, gametophyte) vs. S. atrovirens (Ainan, gametophyte) - S. nipponicum (Tsukuba, sporophyte)	-0.145288	0.0888227	-1.63571	0.997001
Jaccard	S. japonicum (Tsukuba, gametophyte) - S. nipponicum (Tsukuba, gametophyte) vs. S. atrovirens (Ainan, gametophyte) - S. nipponicum (Tsukuba, sporophyte)	-0.296519	0.0274708	-10.794	0
Jaccard	S. japonicum (Tsukuba, gametophyte) - S. nipponicum (Tsukuba, sporophyte) vs. S. atrovirens (Ainan, gametophyte) - S. nipponicum (Tsukuba, sporophyte)	0.0404432	0.0316878	1.2763	0.999962
Jaccard	S. japonicum (Tsukuba, sporophyte) - S. japonicum (Kobe, sporophyte) vs. S. atrovirens (Ainan, gametophyte) - S. nipponicum (Tsukuba, sporophyte)	-0.0850423	0.024415	-3.4832	0.0803785
Jaccard	S. japonicum (Tsukuba, sporophyte) - S. japonicum (Tsukuba, gametophyte) vs. S. atrovirens (Ainan, gametophyte) - S. nipponicum (Tsukuba, sporophyte)	0.0597105	0.0304567	1.9605	0.964108
Jaccard	S. japonicum (Tsukuba, sporophyte) - S. japonicum (Tsukuba, sporophyte) vs. S. atrovirens (Ainan, gametophyte) - S. nipponicum (Tsukuba, sporophyte)	-0.199622	0.0253664	-7.86957	3.6382e-13
Jaccard	S. japonicum (Tsukuba, sporophyte) - S. nipponicum (Tsukuba, gametophyte) vs. S. atrovirens (Ainan, gametophyte) - S. nipponicum (Tsukuba, sporophyte)	0.0423924	0.022253	1.90502	0.975094
Jaccard	S. japonicum (Tsukuba, sporophyte) - S. nipponicum (Tsukuba, sporophyte) vs. S. atrovirens (Ainan, gametophyte) - S. nipponicum (Tsukuba, sporophyte)	-0.144628	0.0233472	-6.19467	2.9548e-08
Jaccard	S. nipponicum (Tsukuba, gametophyte) - S. nipponicum (Tsukuba, gametophyte) vs. S. atrovirens (Ainan, gametophyte) - S. nipponicum (Tsukuba, sporophyte)	-0.358793	0.0227768	-15.7525	0
Jaccard	S. nipponicum (Tsukuba, sporophyte) - S. nipponicum (Tsukuba, gametophyte) vs. S. atrovirens (Ainan, gametophyte) - S. nipponicum (Tsukuba, sporophyte)	0.00769053	0.0224761	0.342165	1
Jaccard	S. nipponicum (Tsukuba, sporophyte) - S. nipponicum (Tsukuba, sporophyte) vs. S. atrovirens (Ainan, gametophyte) - S. nipponicum (Tsukuba, sporophyte)	-0.132101	0.026781	-4.93265	0.000187866
Jaccard	S. atrovirens (Ainan, sporophyte) - S. atrovirens (Ainan, sporophyte) vs. S. atrovirens (Ainan, sporophyte) - S. atrovirens (Ainan, gametophyte)	-0.112126	0.0716111	-1.56577	0.998529
Jaccard	S. atrovirens (Ainan, sporophyte) - S. japonicum (Kobe, sporophyte) vs. S. atrovirens (Ainan, sporophyte) - S. atrovirens (Ainan, gametophyte)	0.0480153	0.0449464	1.06828	0.999999
Jaccard	S. atrovirens (Ainan, sporophyte) - S. japonicum (Tsukuba, gametophyte) vs. S. atrovirens (Ainan, sporophyte) - S. atrovirens (Ainan, gametophyte)	0.148394	0.0571259	2.59767	0.604179
Jaccard	S. atrovirens (Ainan, sporophyte) - S. japonicum (Tsukuba, sporophyte) vs. S. atrovirens (Ainan, sporophyte) - S. atrovirens (Ainan, gametophyte)	0.0319113	0.0420897	0.758172	1
Jaccard	S. atrovirens (Ainan, sporophyte) - S. nipponicum (Tsukuba, gametophyte) vs. S. atrovirens (Ainan, sporophyte) - S. atrovirens (Ainan, gametophyte)	0.144471	0.0405194	3.56549	0.061176
Jaccard	S. atrovirens (Ainan, sporophyte) - S. nipponicum (Tsukuba, sporophyte) vs. S. atrovirens (Ainan, sporophyte) - S. atrovirens (Ainan, gametophyte)	0.0623537	0.0427659	1.45802	0.999557
Jaccard	S. japonicum (Kobe, sporophyte) - S. japonicum (Kobe, sporophyte) vs. S. atrovirens (Ainan, sporophyte) - S. atrovirens (Ainan, gametophyte)	-0.261545	0.0449464	-5.81905	8.26661e-06
Jaccard	S. japonicum (Kobe, sporophyte) - S. nipponicum (Tsukuba, gametophyte) vs. S. atrovirens (Ainan, sporophyte) - S. atrovirens (Ainan, gametophyte)	0.111576	0.0388161	2.87448	0.376834
Jaccard	S. japonicum (Kobe, sporophyte) - S. nipponicum (Tsukuba, sporophyte) vs. S. atrovirens (Ainan, sporophyte) - S. atrovirens (Ainan, gametophyte)	-0.0242296	0.0398729	-0.607671	1
Jaccard	S. japonicum (Tsukuba, gametophyte) - S. japonicum (Kobe, sporophyte) vs. S. atrovirens (Ainan, sporophyte) - S. atrovirens (Ainan, gametophyte)	0.116098	0.0471951	2.45996	0.715236
Jaccard	S. japonicum (Tsukuba, gametophyte) - S. japonicum (Tsukuba, gametophyte) vs. S. atrovirens (Ainan, sporophyte) - S. atrovirens (Ainan, gametophyte)	-0.047899	0.0941155	-0.508938	1
Jaccard	S. japonicum (Tsukuba, gametophyte) - S. nipponicum (Tsukuba, gametophyte) vs. S. atrovirens (Ainan, sporophyte) - S. atrovirens (Ainan, gametophyte)	-0.19913	0.0415078	-4.7974	0.000318312
Jaccard	S. japonicum (Tsukuba, gametophyte) - S. nipponicum (Tsukuba, sporophyte) vs. S. atrovirens (Ainan, sporophyte) - S. atrovirens (Ainan, gametophyte)	0.137832	0.0444113	3.10353	0.227314
Jaccard	S. japonicum (Tsukuba, sporophyte) - S. japonicum (Kobe, sporophyte) vs. S. atrovirens (Ainan, sporophyte) - S. atrovirens (Ainan, gametophyte)	0.0123466	0.0395518	0.312164	1
Jaccard	S. japonicum (Tsukuba, sporophyte) - S. japonicum (Tsukuba, gametophyte) vs. S. atrovirens (Ainan, sporophyte) - S. atrovirens (Ainan, gametophyte)	0.157099	0.0435415	3.60804	0.0516527
Jaccard	S. japonicum (Tsukuba, sporophyte) - S. japonicum (Tsukuba, sporophyte) vs. S. atrovirens (Ainan, sporophyte) - S. atrovirens (Ainan, gametophyte)	-0.102233	0.0401461	-2.54654	0.646256
Jaccard	S. japonicum (Tsukuba, sporophyte) - S. nipponicum (Tsukuba, gametophyte) vs. S. atrovirens (Ainan, sporophyte) - S. atrovirens (Ainan, gametophyte)	0.139781	0.0382551	3.65393	0.0435736
Jaccard	S. japonicum (Tsukuba, sporophyte) - S. nipponicum (Tsukuba, sporophyte) vs. S. atrovirens (Ainan, sporophyte) - S. atrovirens (Ainan, gametophyte)	-0.0472392	0.0389017	-1.21432	0.999986
Jaccard	S. nipponicum (Tsukuba, gametophyte) - S. nipponicum (Tsukuba, gametophyte) vs. S. atrovirens (Ainan, sporophyte) - S. atrovirens (Ainan, gametophyte)	-0.261404	0.0385621	-6.77877	1.115e-09
Jaccard	S. nipponicum (Tsukuba, sporophyte) - S. nipponicum (Tsukuba, gametophyte) vs. S. atrovirens (Ainan, sporophyte) - S. atrovirens (Ainan, gametophyte)	0.105079	0.0383853	2.7375	0.488253
Jaccard	S. nipponicum (Tsukuba, sporophyte) - S. nipponicum (Tsukuba, sporophyte) vs. S. atrovirens (Ainan, sporophyte) - S. atrovirens (Ainan, gametophyte)	-0.0347125	0.0410546	-0.84552	1
Jaccard	S. atrovirens (Ainan, sporophyte) - S. japonicum (Kobe, sporophyte) vs. S. atrovirens (Ainan, sporophyte) - S. atrovirens (Ainan, sporophyte)	0.160142	0.0659633	2.42774	0.7388
Jaccard	S. atrovirens (Ainan, sporophyte) - S. japonicum (Tsukuba, gametophyte) vs. S. atrovirens (Ainan, sporophyte) - S. atrovirens (Ainan, sporophyte)	0.260521	0.0747954	3.48311	0.0796079
Jaccard	S. atrovirens (Ainan, sporophyte) - S. japonicum (Tsukuba, sporophyte) vs. S. atrovirens (Ainan, sporophyte) - S. atrovirens (Ainan, sporophyte)	0.144038	0.064051	2.2488	0.857051
Jaccard	S. atrovirens (Ainan, sporophyte) - S. nipponicum (Tsukuba, gametophyte) vs. S. atrovirens (Ainan, sporophyte) - S. atrovirens (Ainan, sporophyte)	0.256598	0.0630302	4.07103	0.0100975
Jaccard	S. atrovirens (Ainan, sporophyte) - S. nipponicum (Tsukuba, sporophyte) vs. S. atrovirens (Ainan, sporophyte) - S. atrovirens (Ainan, sporophyte)	0.17448	0.0644973	2.70523	0.513545
Jaccard	S. japonicum (Kobe, sporophyte) - S. japonicum (Kobe, sporophyte) vs. S. atrovirens (Ainan, sporophyte) - S. atrovirens (Ainan, sporophyte)	-0.149419	0.0659633	-2.26518	0.847163
Jaccard	S. japonicum (Kobe, sporophyte) - S. nipponicum (Tsukuba, gametophyte) vs. S. atrovirens (Ainan, sporophyte) - S. atrovirens (Ainan, sporophyte)	0.223703	0.0619489	3.61108	0.0536639
Jaccard	S. japonicum (Kobe, sporophyte) - S. nipponicum (Tsukuba, sporophyte) vs. S. atrovirens (Ainan, sporophyte) - S. atrovirens (Ainan, sporophyte)	0.0878968	0.0626165	1.40373	0.999775
Jaccard	S. japonicum (Tsukuba, gametophyte) - S. japonicum (Kobe, sporophyte) vs. S. atrovirens (Ainan, sporophyte) - S. atrovirens (Ainan, sporophyte)	0.228225	0.0675156	3.38032	0.108047
Jaccard	S. japonicum (Tsukuba, gametophyte) - S. japonicum (Tsukuba, gametophyte) vs. S. atrovirens (Ainan, sporophyte) - S. atrovirens (Ainan, sporophyte)	0.0642274	0.105777	0.607199	1
Jaccard	S. japonicum (Tsukuba, gametophyte) - S. nipponicum (Tsukuba, gametophyte) vs. S. atrovirens (Ainan, sporophyte) - S. atrovirens (Ainan, sporophyte)	-0.0870033	0.0636701	-1.36647	0.999855
Jaccard	S. japonicum (Tsukuba, gametophyte) - S. nipponicum (Tsukuba, sporophyte) vs. S. atrovirens (Ainan, sporophyte) - S. atrovirens (Ainan, sporophyte)	0.249959	0.0655999	3.81035	0.0265021
Jaccard	S. japonicum (Tsukuba, sporophyte) - S. japonicum (Kobe, sporophyte) vs. S. atrovirens (Ainan, sporophyte) - S. atrovirens (Ainan, sporophyte)	0.124473	0.0624126	1.99436	0.957071
Jaccard	S. japonicum (Tsukuba, sporophyte) - S. japonicum (Tsukuba, gametophyte) vs. S. atrovirens (Ainan, sporophyte) - S. atrovirens (Ainan, sporophyte)	0.269226	0.0650142	4.14103	0.0073448
Jaccard	S. japonicum (Tsukuba, sporophyte) - S. japonicum (Tsukuba, sporophyte) vs. S. atrovirens (Ainan, sporophyte) - S. atrovirens (Ainan, sporophyte)	0.00989299	0.0627908	0.157555	1
Jaccard	S. japonicum (Tsukuba, sporophyte) - S. nipponicum (Tsukuba, gametophyte) vs. S. atrovirens (Ainan, sporophyte) - S. atrovirens (Ainan, sporophyte)	0.251908	0.0615989	4.08948	0.00963346
Jaccard	S. japonicum (Tsukuba, sporophyte) - S. nipponicum (Tsukuba, sporophyte) vs. S. atrovirens (Ainan, sporophyte) - S. atrovirens (Ainan, sporophyte)	0.0648872	0.0620026	1.04652	0.999999
Jaccard	S. nipponicum (Tsukuba, gametophyte) - S. nipponicum (Tsukuba, gametophyte) vs. S. atrovirens (Ainan, sporophyte) - S. atrovirens (Ainan, sporophyte)	-0.149277	0.0617901	-2.41588	0.748763
Jaccard	S. nipponicum (Tsukuba, sporophyte) - S. nipponicum (Tsukuba, gametophyte) vs. S. atrovirens (Ainan, sporophyte) - S. atrovirens (Ainan, sporophyte)	0.217206	0.0616799	3.5215	0.0697509
Jaccard	S. nipponicum (Tsukuba, sporophyte) - S. nipponicum (Tsukuba, sporophyte) vs. S. atrovirens (Ainan, sporophyte) - S. atrovirens (Ainan, sporophyte)	0.077414	0.0633755	1.22151	0.999983
Jaccard	S. atrovirens (Ainan, sporophyte) - S. japonicum (Tsukuba, gametophyte) vs. S. atrovirens (Ainan, sporophyte) - S. japonicum (Kobe, sporophyte)	0.100379	0.0498636	2.01307	0.952557
Jaccard	S. atrovirens (Ainan, sporophyte) - S. japonicum (Tsukuba, sporophyte) vs. S. atrovirens (Ainan, sporophyte) - S. japonicum (Kobe, sporophyte)	-0.0161041	0.0315365	-0.510648	1
Jaccard	S. atrovirens (Ainan, sporophyte) - S. nipponicum (Tsukuba, gametophyte) vs. S. atrovirens (Ainan, sporophyte) - S. japonicum (Kobe, sporophyte)	0.0964561	0.0294079	3.27993	0.143635
Jaccard	S. atrovirens (Ainan, sporophyte) - S. nipponicum (Tsukuba, sporophyte) vs. S. atrovirens (Ainan, sporophyte) - S. japonicum (Kobe, sporophyte)	0.0143384	0.0324335	0.442087	1
Jaccard	S. japonicum (Kobe, sporophyte) - S. japonicum (Kobe, sporophyte) vs. S. atrovirens (Ainan, sporophyte) - S. japonicum (Kobe, sporophyte)	-0.309561	0.0352589	-8.77965	7.77156e-16
Jaccard	S. japonicum (Kobe, sporophyte) - S. nipponicum (Tsukuba, gametophyte) vs. S. atrovirens (Ainan, sporophyte) - S. japonicum (Kobe, sporophyte)	0.0635608	0.0270129	2.35298	0.794568
Jaccard	S. japonicum (Kobe, sporophyte) - S. nipponicum (Tsukuba, sporophyte) vs. S. atrovirens (Ainan, sporophyte) - S. japonicum (Kobe, sporophyte)	-0.0722449	0.0285106	-2.53397	0.657138
Jaccard	S. japonicum (Tsukuba, gametophyte) - S. japonicum (Kobe, sporophyte) vs. S. atrovirens (Ainan, sporophyte) - S. japonicum (Kobe, sporophyte)	0.0680829	0.038084	1.7877	0.989025
Jaccard	S. japonicum (Tsukuba, gametophyte) - S. japonicum (Tsukuba, gametophyte) vs. S. atrovirens (Ainan, sporophyte) - S. japonicum (Kobe, sporophyte)	-0.0959143	0.0898929	-1.06698	0.999999
Jaccard	S. japonicum (Tsukuba, gametophyte) - S. nipponicum (Tsukuba, gametophyte) vs. S. atrovirens (Ainan, sporophyte) - S. japonicum (Kobe, sporophyte)	-0.247145	0.0307556	-8.03578	8.28226e-14
Jaccard	S. japonicum (Tsukuba, gametophyte) - S. nipponicum (Tsukuba, sporophyte) vs. S. atrovirens (Ainan, sporophyte) - S. japonicum (Kobe, sporophyte)	0.0898168	0.0345742	2.5978	0.602348
Jaccard	S. japonicum (Tsukuba, sporophyte) - S. japonicum (Kobe, sporophyte) vs. S. atrovirens (Ainan, sporophyte) - S. japonicum (Kobe, sporophyte)	-0.0356687	0.0280598	-1.27117	0.999964
Jaccard	S. japonicum (Tsukuba, sporophyte) - S. japonicum (Tsukuba, gametophyte) vs. S. atrovirens (Ainan, sporophyte) - S. japonicum (Kobe, sporophyte)	0.109084	0.0334495	3.26116	0.151743
Jaccard	S. japonicum (Tsukuba, sporophyte) - S. japonicum (Tsukuba, sporophyte) vs. S. atrovirens (Ainan, sporophyte) - S. japonicum (Kobe, sporophyte)	-0.150249	0.0288914	-5.20047	2.22378e-05
Jaccard	S. japonicum (Tsukuba, sporophyte) - S. nipponicum (Tsukuba, gametophyte) vs. S. atrovirens (Ainan, sporophyte) - S. japonicum (Kobe, sporophyte)	0.091766	0.0262003	3.50248	0.0750048
Jaccard	S. japonicum (Tsukuba, sporophyte) - S. nipponicum (Tsukuba, sporophyte) vs. S. atrovirens (Ainan, sporophyte) - S. japonicum (Kobe, sporophyte)	-0.0952545	0.0271358	-3.51029	0.0733824
Jaccard	S. nipponicum (Tsukuba, gametophyte) - S. nipponicum (Tsukuba, gametophyte) vs. S. atrovirens (Ainan, sporophyte) - S. japonicum (Kobe, sporophyte)	-0.309419	0.0266466	-11.6119	0
Jaccard	S. nipponicum (Tsukuba, sporophyte) - S. nipponicum (Tsukuba, gametophyte) vs. S. atrovirens (Ainan, sporophyte) - S. japonicum (Kobe, sporophyte)	0.0570642	0.0263901	2.16234	0.900451
Jaccard	S. nipponicum (Tsukuba, sporophyte) - S. nipponicum (Tsukuba, sporophyte) vs. S. atrovirens (Ainan, sporophyte) - S. japonicum (Kobe, sporophyte)	-0.0827278	0.0301411	-2.74469	0.484422
Jaccard	S. atrovirens (Ainan, sporophyte) - S. japonicum (Tsukuba, sporophyte) vs. S. atrovirens (Ainan, sporophyte) - S. japonicum (Tsukuba, gametophyte)	-0.116483	0.0473048	-2.4624	0.715551
Jaccard	S. atrovirens (Ainan, sporophyte) - S. nipponicum (Tsukuba, gametophyte) vs. S. atrovirens (Ainan, sporophyte) - S. japonicum (Tsukuba, gametophyte)	-0.00392289	0.0459131	-0.0854415	1
Jaccard	S. atrovirens (Ainan, sporophyte) - S. nipponicum (Tsukuba, sporophyte) vs. S. atrovirens (Ainan, sporophyte) - S. japonicum (Tsukuba, gametophyte)	-0.0860406	0.0479074	-1.79598	0.988545
Jaccard	S. japonicum (Kobe, sporophyte) - S. japonicum (Kobe, sporophyte) vs. S. atrovirens (Ainan, sporophyte) - S. japonicum (Tsukuba, gametophyte)	-0.40994	0.0498636	-8.22122	1.76525e-14
Jaccard	S. japonicum (Kobe, sporophyte) - S. nipponicum (Tsukuba, gametophyte) vs. S. atrovirens (Ainan, sporophyte) - S. japonicum (Tsukuba, gametophyte)	-0.0368182	0.0444172	-0.828918	1
Jaccard	S. japonicum (Kobe, sporophyte) - S. nipponicum (Tsukuba, sporophyte) vs. S. atrovirens (Ainan, sporophyte) - S. japonicum (Tsukuba, gametophyte)	-0.172624	0.0453436	-3.80702	0.0275902
Jaccard	S. japonicum (Tsukuba, gametophyte) - S. japonicum (Kobe, sporophyte) vs. S. atrovirens (Ainan, sporophyte) - S. japonicum (Tsukuba, gametophyte)	-0.0322961	0.0518997	-0.62228	1
Jaccard	S. japonicum (Tsukuba, gametophyte) - S. japonicum (Tsukuba, gametophyte) vs. S. atrovirens (Ainan, sporophyte) - S. japonicum (Tsukuba, gametophyte)	-0.196293	0.0965604	-2.03285	0.947114
Jaccard	S. japonicum (Tsukuba, gametophyte) - S. nipponicum (Tsukuba, gametophyte) vs. S. atrovirens (Ainan, sporophyte) - S. japonicum (Tsukuba, gametophyte)	-0.347524	0.0467878	-7.42767	9.26526e-12
Jaccard	S. japonicum (Tsukuba, gametophyte) - S. nipponicum (Tsukuba, sporophyte) vs. S. atrovirens (Ainan, sporophyte) - S. japonicum (Tsukuba, gametophyte)	-0.0105622	0.0493818	-0.213888	1
Jaccard	S. japonicum (Tsukuba, sporophyte) - S. japonicum (Kobe, sporophyte) vs. S. atrovirens (Ainan, sporophyte) - S. japonicum (Tsukuba, gametophyte)	-0.136048	0.0450615	-3.01915	0.279062
Jaccard	S. japonicum (Tsukuba, sporophyte) - S. japonicum (Tsukuba, gametophyte) vs. S. atrovirens (Ainan, sporophyte) - S. japonicum (Tsukuba, gametophyte)	0.00870511	0.048601	0.179114	1
Jaccard	S. japonicum (Tsukuba, sporophyte) - S. japonicum (Tsukuba, sporophyte) vs. S. atrovirens (Ainan, sporophyte) - S. japonicum (Tsukuba, gametophyte)	-0.250628	0.045584	-5.49815	3.59382e-05
Jaccard	S. japonicum (Tsukuba, sporophyte) - S. nipponicum (Tsukuba, gametophyte) vs. S. atrovirens (Ainan, sporophyte) - S. japonicum (Tsukuba, gametophyte)	-0.008613	0.0439277	-0.196072	1
Jaccard	S. japonicum (Tsukuba, sporophyte) - S. nipponicum (Tsukuba, sporophyte) vs. S. atrovirens (Ainan, sporophyte) - S. japonicum (Tsukuba, gametophyte)	-0.195633	0.044492	-4.39705	0.00325728
Jaccard	S. nipponicum (Tsukuba, gametophyte) - S. nipponicum (Tsukuba, gametophyte) vs. S. atrovirens (Ainan, sporophyte) - S. japonicum (Tsukuba, gametophyte)	-0.409798	0.0441954	-9.27241	0
Jaccard	S. nipponicum (Tsukuba, sporophyte) - S. nipponicum (Tsukuba, gametophyte) vs. S. atrovirens (Ainan, sporophyte) - S. japonicum (Tsukuba, gametophyte)	-0.0433148	0.0440412	-0.983507	1
Jaccard	S. nipponicum (Tsukuba, sporophyte) - S. nipponicum (Tsukuba, sporophyte) vs. S. atrovirens (Ainan, sporophyte) - S. japonicum (Tsukuba, gametophyte)	-0.183107	0.0463861	-3.94745	0.0147693
Jaccard	S. atrovirens (Ainan, sporophyte) - S. nipponicum (Tsukuba, gametophyte) vs. S. atrovirens (Ainan, sporophyte) - S. japonicum (Tsukuba, sporophyte)	0.11256	0.0248232	4.53448	0.00150715
Jaccard	S. atrovirens (Ainan, sporophyte) - S. nipponicum (Tsukuba, sporophyte) vs. S. atrovirens (Ainan, sporophyte) - S. japonicum (Tsukuba, sporophyte)	0.0304425	0.0283424	1.0741	0.999999
Jaccard	S. japonicum (Kobe, sporophyte) - S. japonicum (Kobe, sporophyte) vs. S. atrovirens (Ainan, sporophyte) - S. japonicum (Tsukuba, sporophyte)	-0.293457	0.0315365	-9.3053	0
Jaccard	S. japonicum (Kobe, sporophyte) - S. nipponicum (Tsukuba, gametophyte) vs. S. atrovirens (Ainan, sporophyte) - S. japonicum (Tsukuba, sporophyte)	0.0796648	0.0219331	3.63218	0.0491429
Jaccard	S. japonicum (Kobe, sporophyte) - S. nipponicum (Tsukuba, sporophyte) vs. S. atrovirens (Ainan, sporophyte) - S. japonicum (Tsukuba, sporophyte)	-0.0561409	0.0237532	-2.3635	0.786368
Jaccard	S. japonicum (Tsukuba, gametophyte) - S. japonicum (Kobe, sporophyte) vs. S. atrovirens (Ainan, sporophyte) - S. japonicum (Tsukuba, sporophyte)	0.0841869	0.0346663	2.4285	0.738965
Jaccard	S. japonicum (Tsukuba, gametophyte) - S. japonicum (Tsukuba, gametophyte) vs. S. atrovirens (Ainan, sporophyte) - S. japonicum (Tsukuba, sporophyte)	-0.0798102	0.0884991	-0.90182	1
Jaccard	S. japonicum (Tsukuba, gametophyte) - S. nipponicum (Tsukuba, gametophyte) vs. S. atrovirens (Ainan, sporophyte) - S. japonicum (Tsukuba, sporophyte)	-0.231041	0.0264058	-8.74962	8.88178e-16
Jaccard	S. japonicum (Tsukuba, gametophyte) - S. nipponicum (Tsukuba, sporophyte) vs. S. atrovirens (Ainan, sporophyte) - S. japonicum (Tsukuba, sporophyte)	0.105921	0.0307691	3.44245	0.0900577
Jaccard	S. japonicum (Tsukuba, sporophyte) - S. japonicum (Kobe, sporophyte) vs. S. atrovirens (Ainan, sporophyte) - S. japonicum (Tsukuba, sporophyte)	-0.0195646	0.0232102	-0.84293	1
Jaccard	S. japonicum (Tsukuba, sporophyte) - S. japonicum (Tsukuba, gametophyte) vs. S. atrovirens (Ainan, sporophyte) - S. japonicum (Tsukuba, sporophyte)	0.125188	0.0294997	4.24371	0.00513355
Jaccard	S. japonicum (Tsukuba, sporophyte) - S. japonicum (Tsukuba, sporophyte) vs. S. atrovirens (Ainan, sporophyte) - S. japonicum (Tsukuba, sporophyte)	-0.134145	0.024209	-5.54111	5.54166e-06
Jaccard	S. japonicum (Tsukuba, sporophyte) - S. nipponicum (Tsukuba, gametophyte) vs. S. atrovirens (Ainan, sporophyte) - S. japonicum (Tsukuba, sporophyte)	0.10787	0.0209241	5.1553	6.96184e-05
Jaccard	S. japonicum (Tsukuba, sporophyte) - S. nipponicum (Tsukuba, sporophyte) vs. S. atrovirens (Ainan, sporophyte) - S. japonicum (Tsukuba, sporophyte)	-0.0791504	0.0220842	-3.58403	0.0577048
Jaccard	S. nipponicum (Tsukuba, gametophyte) - S. nipponicum (Tsukuba, gametophyte) vs. S. atrovirens (Ainan, sporophyte) - S. japonicum (Tsukuba, sporophyte)	-0.293315	0.0214803	-13.655	0
Jaccard	S. nipponicum (Tsukuba, sporophyte) - S. nipponicum (Tsukuba, gametophyte) vs. S. atrovirens (Ainan, sporophyte) - S. japonicum (Tsukuba, sporophyte)	0.0731682	0.0211612	3.45766	0.0859828
Jaccard	S. nipponicum (Tsukuba, sporophyte) - S. nipponicum (Tsukuba, sporophyte) vs. S. atrovirens (Ainan, sporophyte) - S. japonicum (Tsukuba, sporophyte)	-0.0666237	0.0256875	-2.59363	0.607837
Jaccard	S. atrovirens (Ainan, sporophyte) - S. nipponicum (Tsukuba, sporophyte) vs. S. atrovirens (Ainan, sporophyte) - S. nipponicum (Tsukuba, gametophyte)	-0.0821177	0.0259532	-3.16407	0.198008
Jaccard	S. japonicum (Kobe, sporophyte) - S. japonicum (Kobe, sporophyte) vs. S. atrovirens (Ainan, sporophyte) - S. nipponicum (Tsukuba, gametophyte)	-0.406017	0.0294079	-13.8064	0
Jaccard	S. japonicum (Kobe, sporophyte) - S. nipponicum (Tsukuba, gametophyte) vs. S. atrovirens (Ainan, sporophyte) - S. nipponicum (Tsukuba, gametophyte)	-0.0328953	0.018744	-1.75498	0.99148
Jaccard	S. japonicum (Kobe, sporophyte) - S. nipponicum (Tsukuba, sporophyte) vs. S. atrovirens (Ainan, sporophyte) - S. nipponicum (Tsukuba, gametophyte)	-0.168701	0.0208445	-8.09332	5.07372e-14
Jaccard	S. japonicum (Tsukuba, gametophyte) - S. japonicum (Kobe, sporophyte) vs. S. atrovirens (Ainan, sporophyte) - S. nipponicum (Tsukuba, gametophyte)	-0.0283732	0.0327418	-0.866576	1
Jaccard	S. japonicum (Tsukuba, gametophyte) - S. japonicum (Tsukuba, gametophyte) vs. S. atrovirens (Ainan, sporophyte) - S. nipponicum (Tsukuba, gametophyte)	-0.19237	0.0877631	-2.19193	0.885588
Jaccard	S. japonicum (Tsukuba, gametophyte) - S. nipponicum (Tsukuba, gametophyte) vs. S. atrovirens (Ainan, sporophyte) - S. nipponicum (Tsukuba, gametophyte)	-0.343601	0.0238232	-14.423	0
Jaccard	S. japonicum (Tsukuba, gametophyte) - S. nipponicum (Tsukuba, sporophyte) vs. S. atrovirens (Ainan, sporophyte) - S. nipponicum (Tsukuba, gametophyte)	-0.00663927	0.0285834	-0.232277	1
Jaccard	S. japonicum (Tsukuba, sporophyte) - S. japonicum (Kobe, sporophyte) vs. S. atrovirens (Ainan, sporophyte) - S. nipponicum (Tsukuba, gametophyte)	-0.132125	0.0202235	-6.53322	3.24177e-09
Jaccard	S. japonicum (Tsukuba, sporophyte) - S. japonicum (Tsukuba, gametophyte) vs. S. atrovirens (Ainan, sporophyte) - S. nipponicum (Tsukuba, gametophyte)	0.012628	0.0272123	0.464055	1
Jaccard	S. japonicum (Tsukuba, sporophyte) - S. japonicum (Tsukuba, sporophyte) vs. S. atrovirens (Ainan, sporophyte) - S. nipponicum (Tsukuba, gametophyte)	-0.246705	0.0213624	-11.5486	0
Jaccard	S. japonicum (Tsukuba, sporophyte) - S. nipponicum (Tsukuba, gametophyte) vs. S. atrovirens (Ainan, sporophyte) - S. nipponicum (Tsukuba, gametophyte)	-0.00469011	0.0175526	-0.267203	1
Jaccard	S. japonicum (Tsukuba, sporophyte) - S. nipponicum (Tsukuba, sporophyte) vs. S. atrovirens (Ainan, sporophyte) - S. nipponicum (Tsukuba, gametophyte)	-0.191711	0.0189206	-10.1324	0
Jaccard	S. nipponicum (Tsukuba, gametophyte) - S. nipponicum (Tsukuba, gametophyte) vs. S. atrovirens (Ainan, sporophyte) - S. nipponicum (Tsukuba, gametophyte)	-0.405875	0.0182121	-22.286	0
Jaccard	S. nipponicum (Tsukuba, sporophyte) - S. nipponicum (Tsukuba, gametophyte) vs. S. atrovirens (Ainan, sporophyte) - S. nipponicum (Tsukuba, gametophyte)	-0.0393919	0.0178346	-2.20873	0.878543
Jaccard	S. nipponicum (Tsukuba, sporophyte) - S. nipponicum (Tsukuba, sporophyte) vs. S. atrovirens (Ainan, sporophyte) - S. nipponicum (Tsukuba, gametophyte)	-0.179184	0.0230244	-7.78235	3.38174e-13
Jaccard	S. japonicum (Kobe, sporophyte) - S. japonicum (Kobe, sporophyte) vs. S. atrovirens (Ainan, sporophyte) - S. nipponicum (Tsukuba, sporophyte)	-0.323899	0.0324335	-9.98657	0
Jaccard	S. japonicum (Kobe, sporophyte) - S. nipponicum (Tsukuba, gametophyte) vs. S. atrovirens (Ainan, sporophyte) - S. nipponicum (Tsukuba, sporophyte)	0.0492223	0.0232043	2.12126	0.916835
Jaccard	S. japonicum (Kobe, sporophyte) - S. nipponicum (Tsukuba, sporophyte) vs. S. atrovirens (Ainan, sporophyte) - S. nipponicum (Tsukuba, sporophyte)	-0.0865834	0.0249318	-3.47281	0.0827697
Jaccard	S. japonicum (Tsukuba, gametophyte) - S. japonicum (Kobe, sporophyte) vs. S. atrovirens (Ainan, sporophyte) - S. nipponicum (Tsukuba, sporophyte)	0.0537444	0.0354842	1.5146	0.999123
Jaccard	S. japonicum (Tsukuba, gametophyte) - S. japonicum (Tsukuba, gametophyte) vs. S. atrovirens (Ainan, sporophyte) - S. nipponicum (Tsukuba, sporophyte)	-0.110253	0.0888227	-1.24127	0.999977
Jaccard	S. japonicum (Tsukuba, gametophyte) - S. nipponicum (Tsukuba, gametophyte) vs. S. atrovirens (Ainan, sporophyte) - S. nipponicum (Tsukuba, sporophyte)	-0.261483	0.0274708	-9.5186	0
Jaccard	S. japonicum (Tsukuba, gametophyte) - S. nipponicum (Tsukuba, sporophyte) vs. S. atrovirens (Ainan, sporophyte) - S. nipponicum (Tsukuba, sporophyte)	0.0754784	0.0316878	2.38194	0.771998
Jaccard	S. japonicum (Tsukuba, sporophyte) - S. japonicum (Kobe, sporophyte) vs. S. atrovirens (Ainan, sporophyte) - S. nipponicum (Tsukuba, sporophyte)	-0.0500071	0.024415	-2.04821	0.942369
Jaccard	S. japonicum (Tsukuba, sporophyte) - S. japonicum (Tsukuba, gametophyte) vs. S. atrovirens (Ainan, sporophyte) - S. nipponicum (Tsukuba, sporophyte)	0.0947457	0.0304567	3.11083	0.22441
Jaccard	S. japonicum (Tsukuba, sporophyte) - S. japonicum (Tsukuba, sporophyte) vs. S. atrovirens (Ainan, sporophyte) - S. nipponicum (Tsukuba, sporophyte)	-0.164587	0.0253664	-6.4884	8.94017e-09
Jaccard	S. japonicum (Tsukuba, sporophyte) - S. nipponicum (Tsukuba, gametophyte) vs. S. atrovirens (Ainan, sporophyte) - S. nipponicum (Tsukuba, sporophyte)	0.0774276	0.022253	3.47942	0.080203
Jaccard	S. japonicum (Tsukuba, sporophyte) - S. nipponicum (Tsukuba, sporophyte) vs. S. atrovirens (Ainan, sporophyte) - S. nipponicum (Tsukuba, sporophyte)	-0.109593	0.0233472	-4.69405	0.000519862
Jaccard	S. nipponicum (Tsukuba, gametophyte) - S. nipponicum (Tsukuba, gametophyte) vs. S. atrovirens (Ainan, sporophyte) - S. nipponicum (Tsukuba, sporophyte)	-0.323757	0.0227768	-14.2143	0
Jaccard	S. nipponicum (Tsukuba, sporophyte) - S. nipponicum (Tsukuba, gametophyte) vs. S. atrovirens (Ainan, sporophyte) - S. nipponicum (Tsukuba, sporophyte)	0.0427257	0.0224761	1.90094	0.975678
Jaccard	S. nipponicum (Tsukuba, sporophyte) - S. nipponicum (Tsukuba, sporophyte) vs. S. atrovirens (Ainan, sporophyte) - S. nipponicum (Tsukuba, sporophyte)	-0.0970662	0.026781	-3.62444	0.0495595
Jaccard	S. japonicum (Kobe, sporophyte) - S. nipponicum (Tsukuba, gametophyte) vs. S. japonicum (Kobe, sporophyte) - S. japonicum (Kobe, sporophyte)	0.373122	0.0270129	13.8127	0
Jaccard	S. japonicum (Kobe, sporophyte) - S. nipponicum (Tsukuba, sporophyte) vs. S. japonicum (Kobe, sporophyte) - S. japonicum (Kobe, sporophyte)	0.237316	0.0285106	8.32377	2.24265e-14
Jaccard	S. japonicum (Tsukuba, gametophyte) - S. japonicum (Kobe, sporophyte) vs. S. japonicum (Kobe, sporophyte) - S. japonicum (Kobe, sporophyte)	0.377644	0.038084	9.91608	0
Jaccard	S. japonicum (Tsukuba, gametophyte) - S. japonicum (Tsukuba, gametophyte) vs. S. japonicum (Kobe, sporophyte) - S. japonicum (Kobe, sporophyte)	0.213646	0.0898929	2.37668	0.775851
Jaccard	S. japonicum (Tsukuba, gametophyte) - S. nipponicum (Tsukuba, gametophyte) vs. S. japonicum (Kobe, sporophyte) - S. japonicum (Kobe, sporophyte)	0.0624157	0.0307556	2.02941	0.947182
Jaccard	S. japonicum (Tsukuba, gametophyte) - S. nipponicum (Tsukuba, sporophyte) vs. S. japonicum (Kobe, sporophyte) - S. japonicum (Kobe, sporophyte)	0.399378	0.0345742	11.5513	0
Jaccard	S. japonicum (Tsukuba, sporophyte) - S. japonicum (Kobe, sporophyte) vs. S. japonicum (Kobe, sporophyte) - S. japonicum (Kobe, sporophyte)	0.273892	0.0280598	9.76101	0
Jaccard	S. japonicum (Tsukuba, sporophyte) - S. japonicum (Tsukuba, gametophyte) vs. S. japonicum (Kobe, sporophyte) - S. japonicum (Kobe, sporophyte)	0.418645	0.0334495	12.5157	0
Jaccard	S. japonicum (Tsukuba, sporophyte) - S. japonicum (Tsukuba, sporophyte) vs. S. japonicum (Kobe, sporophyte) - S. japonicum (Kobe, sporophyte)	0.159312	0.0288914	5.51417	4.82503e-06
Jaccard	S. japonicum (Tsukuba, sporophyte) - S. nipponicum (Tsukuba, gametophyte) vs. S. japonicum (Kobe, sporophyte) - S. japonicum (Kobe, sporophyte)	0.401327	0.0262003	15.3176	0
Jaccard	S. japonicum (Tsukuba, sporophyte) - S. nipponicum (Tsukuba, sporophyte) vs. S. japonicum (Kobe, sporophyte) - S. japonicum (Kobe, sporophyte)	0.214306	0.0271358	7.89755	1.49547e-13
Jaccard	S. nipponicum (Tsukuba, gametophyte) - S. nipponicum (Tsukuba, gametophyte) vs. S. japonicum (Kobe, sporophyte) - S. japonicum (Kobe, sporophyte)	0.000141824	0.0266466	0.00532241	1
Jaccard	S. nipponicum (Tsukuba, sporophyte) - S. nipponicum (Tsukuba, gametophyte) vs. S. japonicum (Kobe, sporophyte) - S. japonicum (Kobe, sporophyte)	0.366625	0.0263901	13.8925	0
Jaccard	S. nipponicum (Tsukuba, sporophyte) - S. nipponicum (Tsukuba, sporophyte) vs. S. japonicum (Kobe, sporophyte) - S. japonicum (Kobe, sporophyte)	0.226833	0.0301411	7.52571	5.76428e-12
Jaccard	S. japonicum (Kobe, sporophyte) - S. nipponicum (Tsukuba, sporophyte) vs. S. japonicum (Kobe, sporophyte) - S. nipponicum (Tsukuba, gametophyte)	-0.135806	0.0173021	-7.84908	1.04594e-12
Jaccard	S. japonicum (Tsukuba, gametophyte) - S. japonicum (Kobe, sporophyte) vs. S. japonicum (Kobe, sporophyte) - S. nipponicum (Tsukuba, gametophyte)	0.00452208	0.0306088	0.147738	1
Jaccard	S. japonicum (Tsukuba, gametophyte) - S. japonicum (Tsukuba, gametophyte) vs. S. japonicum (Kobe, sporophyte) - S. nipponicum (Tsukuba, gametophyte)	-0.159475	0.0869899	-1.83326	0.984813
Jaccard	S. japonicum (Tsukuba, gametophyte) - S. nipponicum (Tsukuba, gametophyte) vs. S. japonicum (Kobe, sporophyte) - S. nipponicum (Tsukuba, gametophyte)	-0.310706	0.0207946	-14.9417	0
Jaccard	S. japonicum (Tsukuba, gametophyte) - S. nipponicum (Tsukuba, sporophyte) vs. S. japonicum (Kobe, sporophyte) - S. nipponicum (Tsukuba, gametophyte)	0.0262561	0.0261129	1.00548	1
Jaccard	S. japonicum (Tsukuba, sporophyte) - S. japonicum (Kobe, sporophyte) vs. S. japonicum (Kobe, sporophyte) - S. nipponicum (Tsukuba, gametophyte)	-0.0992294	0.0165488	-5.99618	1.53722e-07
Jaccard	S. japonicum (Tsukuba, sporophyte) - S. japonicum (Tsukuba, gametophyte) vs. S. japonicum (Kobe, sporophyte) - S. nipponicum (Tsukuba, gametophyte)	0.0455233	0.0246045	1.85021	0.982822
Jaccard	S. japonicum (Tsukuba, sporophyte) - S. japonicum (Tsukuba, sporophyte) vs. S. japonicum (Kobe, sporophyte) - S. nipponicum (Tsukuba, gametophyte)	-0.21381	0.0179227	-11.9296	0
Jaccard	S. japonicum (Tsukuba, sporophyte) - S. nipponicum (Tsukuba, gametophyte) vs. S. japonicum (Kobe, sporophyte) - S. nipponicum (Tsukuba, gametophyte)	0.0282052	0.0131516	2.14462	0.908007
Jaccard	S. japonicum (Tsukuba, sporophyte) - S. nipponicum (Tsukuba, sporophyte) vs. S. japonicum (Kobe, sporophyte) - S. nipponicum (Tsukuba, gametophyte)	-0.158815	0.0149285	-10.6384	0
Jaccard	S. nipponicum (Tsukuba, gametophyte) - S. nipponicum (Tsukuba, gametophyte) vs. S. japonicum (Kobe, sporophyte) - S. nipponicum (Tsukuba, gametophyte)	-0.37298	0.0140197	-26.604	0
Jaccard	S. nipponicum (Tsukuba, sporophyte) - S. nipponicum (Tsukuba, gametophyte) vs. S. japonicum (Kobe, sporophyte) - S. nipponicum (Tsukuba, gametophyte)	-0.0064966	0.0135257	-0.480316	1
Jaccard	S. nipponicum (Tsukuba, sporophyte) - S. nipponicum (Tsukuba, sporophyte) vs. S. japonicum (Kobe, sporophyte) - S. nipponicum (Tsukuba, gametophyte)	-0.146289	0.0198744	-7.36064	1.32824e-11
Jaccard	S. japonicum (Tsukuba, gametophyte) - S. japonicum (Kobe, sporophyte) vs. S. japonicum (Kobe, sporophyte) - S. nipponicum (Tsukuba, sporophyte)	0.140328	0.0319383	4.39372	0.00278724
Jaccard	S. japonicum (Tsukuba, gametophyte) - S. japonicum (Tsukuba, gametophyte) vs. S. japonicum (Kobe, sporophyte) - S. nipponicum (Tsukuba, sporophyte)	-0.0236694	0.0874665	-0.27061	1
Jaccard	S. japonicum (Tsukuba, gametophyte) - S. nipponicum (Tsukuba, gametophyte) vs. S. japonicum (Kobe, sporophyte) - S. nipponicum (Tsukuba, sporophyte)	-0.1749	0.0227062	-7.70276	2.03904e-12
Jaccard	S. japonicum (Tsukuba, gametophyte) - S. nipponicum (Tsukuba, sporophyte) vs. S. japonicum (Kobe, sporophyte) - S. nipponicum (Tsukuba, sporophyte)	0.162062	0.0276593	5.8592	5.80494e-07
Jaccard	S. japonicum (Tsukuba, sporophyte) - S. japonicum (Kobe, sporophyte) vs. S. japonicum (Kobe, sporophyte) - S. nipponicum (Tsukuba, sporophyte)	0.0365763	0.0188949	1.93577	0.969505
Jaccard	S. japonicum (Tsukuba, sporophyte) - S. japonicum (Tsukuba, gametophyte) vs. S. japonicum (Kobe, sporophyte) - S. nipponicum (Tsukuba, sporophyte)	0.181329	0.02624	6.91042	3.66775e-10
Jaccard	S. japonicum (Tsukuba, sporophyte) - S. japonicum (Tsukuba, sporophyte) vs. S. japonicum (Kobe, sporophyte) - S. nipponicum (Tsukuba, sporophyte)	-0.0780038	0.0201092	-3.87902	0.0201392
Jaccard	S. japonicum (Tsukuba, sporophyte) - S. nipponicum (Tsukuba, gametophyte) vs. S. japonicum (Kobe, sporophyte) - S. nipponicum (Tsukuba, sporophyte)	0.164011	0.0160038	10.2482	0
Jaccard	S. japonicum (Tsukuba, sporophyte) - S. nipponicum (Tsukuba, sporophyte) vs. S. japonicum (Kobe, sporophyte) - S. nipponicum (Tsukuba, sporophyte)	-0.0230096	0.0174933	-1.31534	0.999931
Jaccard	S. nipponicum (Tsukuba, gametophyte) - S. nipponicum (Tsukuba, gametophyte) vs. S. japonicum (Kobe, sporophyte) - S. nipponicum (Tsukuba, sporophyte)	-0.237174	0.0167245	-14.1812	0
Jaccard	S. nipponicum (Tsukuba, sporophyte) - S. nipponicum (Tsukuba, gametophyte) vs. S. japonicum (Kobe, sporophyte) - S. nipponicum (Tsukuba, sporophyte)	0.129309	0.0163126	7.92695	1.59317e-13
Jaccard	S. nipponicum (Tsukuba, sporophyte) - S. nipponicum (Tsukuba, sporophyte) vs. S. japonicum (Kobe, sporophyte) - S. nipponicum (Tsukuba, sporophyte)	-0.0104829	0.0218666	-0.479399	1
Jaccard	S. japonicum (Tsukuba, gametophyte) - S. japonicum (Tsukuba, gametophyte) vs. S. japonicum (Tsukuba, gametophyte) - S. japonicum (Kobe, sporophyte)	-0.163997	0.0910381	-1.80141	0.988006
Jaccard	S. japonicum (Tsukuba, gametophyte) - S. nipponicum (Tsukuba, gametophyte) vs. S. japonicum (Tsukuba, gametophyte) - S. japonicum (Kobe, sporophyte)	-0.315228	0.0339574	-9.28305	0
Jaccard	S. japonicum (Tsukuba, gametophyte) - S. nipponicum (Tsukuba, sporophyte) vs. S. japonicum (Tsukuba, gametophyte) - S. japonicum (Kobe, sporophyte)	0.021734	0.0374509	0.580332	1
Jaccard	S. japonicum (Tsukuba, sporophyte) - S. japonicum (Kobe, sporophyte) vs. S. japonicum (Tsukuba, gametophyte) - S. japonicum (Kobe, sporophyte)	-0.103752	0.0315365	-3.28989	0.143345
Jaccard	S. japonicum (Tsukuba, sporophyte) - S. japonicum (Tsukuba, gametophyte) vs. S. japonicum (Tsukuba, gametophyte) - S. japonicum (Kobe, sporophyte)	0.0410012	0.0364152	1.12594	0.999997
Jaccard	S. japonicum (Tsukuba, sporophyte) - S. japonicum (Tsukuba, sporophyte) vs. S. japonicum (Tsukuba, gametophyte) - S. japonicum (Kobe, sporophyte)	-0.218332	0.0322786	-6.76396	1.55926e-09
Jaccard	S. japonicum (Tsukuba, sporophyte) - S. nipponicum (Tsukuba, gametophyte) vs. S. japonicum (Tsukuba, gametophyte) - S. japonicum (Kobe, sporophyte)	0.0236831	0.0298941	0.792235	1
Jaccard	S. japonicum (Tsukuba, sporophyte) - S. nipponicum (Tsukuba, sporophyte) vs. S. japonicum (Tsukuba, gametophyte) - S. japonicum (Kobe, sporophyte)	-0.163337	0.0307172	-5.31745	1.07591e-05
Jaccard	S. nipponicum (Tsukuba, gametophyte) - S. nipponicum (Tsukuba, gametophyte) vs. S. japonicum (Tsukuba, gametophyte) - S. japonicum (Kobe, sporophyte)	-0.377502	0.030286	-12.4646	0
Jaccard	S. nipponicum (Tsukuba, sporophyte) - S. nipponicum (Tsukuba, gametophyte) vs. S. japonicum (Tsukuba, gametophyte) - S. japonicum (Kobe, sporophyte)	-0.0110187	0.0300605	-0.36655	1
Jaccard	S. nipponicum (Tsukuba, sporophyte) - S. nipponicum (Tsukuba, sporophyte) vs. S. japonicum (Tsukuba, gametophyte) - S. japonicum (Kobe, sporophyte)	-0.150811	0.0334018	-4.51504	0.00151941
Jaccard	S. japonicum (Tsukuba, gametophyte) - S. nipponicum (Tsukuba, gametophyte) vs. S. japonicum (Tsukuba, gametophyte) - S. japonicum (Tsukuba, gametophyte)	-0.151231	0.0882238	-1.71417	0.993852
Jaccard	S. japonicum (Tsukuba, gametophyte) - S. nipponicum (Tsukuba, sporophyte) vs. S. japonicum (Tsukuba, gametophyte) - S. japonicum (Tsukuba, gametophyte)	0.185731	0.0896265	2.07228	0.934614
Jaccard	S. japonicum (Tsukuba, sporophyte) - S. japonicum (Kobe, sporophyte) vs. S. japonicum (Tsukuba, gametophyte) - S. japonicum (Tsukuba, gametophyte)	0.0602456	0.0873206	0.689936	1
Jaccard	S. japonicum (Tsukuba, sporophyte) - S. japonicum (Tsukuba, gametophyte) vs. S. japonicum (Tsukuba, gametophyte) - S. japonicum (Tsukuba, gametophyte)	0.204998	0.0891987	2.29822	0.827875
Jaccard	S. japonicum (Tsukuba, sporophyte) - S. japonicum (Tsukuba, sporophyte) vs. S. japonicum (Tsukuba, gametophyte) - S. japonicum (Tsukuba, gametophyte)	-0.0543344	0.0875914	-0.620317	1
Jaccard	S. japonicum (Tsukuba, sporophyte) - S. nipponicum (Tsukuba, gametophyte) vs. S. japonicum (Tsukuba, gametophyte) - S. japonicum (Tsukuba, gametophyte)	0.18768	0.086741	2.16369	0.900604
Jaccard	S. japonicum (Tsukuba, sporophyte) - S. nipponicum (Tsukuba, sporophyte) vs. S. japonicum (Tsukuba, gametophyte) - S. japonicum (Tsukuba, gametophyte)	0.000659793	0.0870281	0.00758138	1
Jaccard	S. nipponicum (Tsukuba, gametophyte) - S. nipponicum (Tsukuba, gametophyte) vs. S. japonicum (Tsukuba, gametophyte) - S. japonicum (Tsukuba, gametophyte)	-0.213505	0.0868768	-2.45756	0.715806
Jaccard	S. nipponicum (Tsukuba, sporophyte) - S. nipponicum (Tsukuba, gametophyte) vs. S. japonicum (Tsukuba, gametophyte) - S. japonicum (Tsukuba, gametophyte)	0.152978	0.0867985	1.76246	0.991117
Jaccard	S. nipponicum (Tsukuba, sporophyte) - S. nipponicum (Tsukuba, sporophyte) vs. S. japonicum (Tsukuba, gametophyte) - S. japonicum (Tsukuba, gametophyte)	0.0131865	0.0880115	0.149827	1
Jaccard	S. japonicum (Tsukuba, gametophyte) - S. nipponicum (Tsukuba, sporophyte) vs. S. japonicum (Tsukuba, gametophyte) - S. nipponicum (Tsukuba, gametophyte)	0.336962	0.0299681	11.244	0
Jaccard	S. japonicum (Tsukuba, sporophyte) - S. japonicum (Kobe, sporophyte) vs. S. japonicum (Tsukuba, gametophyte) - S. nipponicum (Tsukuba, gametophyte)	0.211476	0.0221375	9.55286	0
Jaccard	S. japonicum (Tsukuba, sporophyte) - S. japonicum (Tsukuba, gametophyte) vs. S. japonicum (Tsukuba, gametophyte) - S. nipponicum (Tsukuba, gametophyte)	0.356229	0.0286633	12.428	0
Jaccard	S. japonicum (Tsukuba, sporophyte) - S. japonicum (Tsukuba, sporophyte) vs. S. japonicum (Tsukuba, gametophyte) - S. nipponicum (Tsukuba, gametophyte)	0.0968963	0.0231825	4.17972	0.00640796
Jaccard	S. japonicum (Tsukuba, sporophyte) - S. nipponicum (Tsukuba, gametophyte) vs. S. japonicum (Tsukuba, gametophyte) - S. nipponicum (Tsukuba, gametophyte)	0.338911	0.0197275	17.1797	0
Jaccard	S. japonicum (Tsukuba, sporophyte) - S. nipponicum (Tsukuba, sporophyte) vs. S. japonicum (Tsukuba, gametophyte) - S. nipponicum (Tsukuba, gametophyte)	0.151891	0.0209539	7.24879	3.49059e-11
Jaccard	S. nipponicum (Tsukuba, gametophyte) - S. nipponicum (Tsukuba, gametophyte) vs. S. japonicum (Tsukuba, gametophyte) - S. nipponicum (Tsukuba, gametophyte)	-0.0622739	0.0203165	-3.06519	0.252141
Jaccard	S. nipponicum (Tsukuba, sporophyte) - S. nipponicum (Tsukuba, gametophyte) vs. S. japonicum (Tsukuba, gametophyte) - S. nipponicum (Tsukuba, gametophyte)	0.304209	0.0199788	15.2266	0
Jaccard	S. nipponicum (Tsukuba, sporophyte) - S. nipponicum (Tsukuba, sporophyte) vs. S. japonicum (Tsukuba, gametophyte) - S. nipponicum (Tsukuba, gametophyte)	0.164417	0.0247225	6.65052	2.87737e-09
Jaccard	S. japonicum (Tsukuba, sporophyte) - S. japonicum (Kobe, sporophyte) vs. S. japonicum (Tsukuba, gametophyte) - S. nipponicum (Tsukuba, sporophyte)	-0.125486	0.0271945	-4.61438	0.00109162
Jaccard	S. japonicum (Tsukuba, sporophyte) - S. japonicum (Tsukuba, gametophyte) vs. S. japonicum (Tsukuba, gametophyte) - S. nipponicum (Tsukuba, sporophyte)	0.0192673	0.032727	0.588727	1
Jaccard	S. japonicum (Tsukuba, sporophyte) - S. japonicum (Tsukuba, sporophyte) vs. S. japonicum (Tsukuba, gametophyte) - S. nipponicum (Tsukuba, sporophyte)	-0.240066	0.0280517	-8.55797	2.77556e-15
Jaccard	S. japonicum (Tsukuba, sporophyte) - S. nipponicum (Tsukuba, gametophyte) vs. S. japonicum (Tsukuba, gametophyte) - S. nipponicum (Tsukuba, sporophyte)	0.00194916	0.0252714	0.0771293	1
Jaccard	S. japonicum (Tsukuba, sporophyte) - S. nipponicum (Tsukuba, sporophyte) vs. S. japonicum (Tsukuba, gametophyte) - S. nipponicum (Tsukuba, sporophyte)	-0.185071	0.02624	-7.05303	1.69763e-10
Jaccard	S. nipponicum (Tsukuba, gametophyte) - S. nipponicum (Tsukuba, gametophyte) vs. S. japonicum (Tsukuba, gametophyte) - S. nipponicum (Tsukuba, sporophyte)	-0.399236	0.0257338	-15.5141	0
Jaccard	S. nipponicum (Tsukuba, sporophyte) - S. nipponicum (Tsukuba, gametophyte) vs. S. japonicum (Tsukuba, gametophyte) - S. nipponicum (Tsukuba, sporophyte)	-0.0327527	0.025468	-1.28603	0.999956
Jaccard	S. nipponicum (Tsukuba, sporophyte) - S. nipponicum (Tsukuba, sporophyte) vs. S. japonicum (Tsukuba, gametophyte) - S. nipponicum (Tsukuba, sporophyte)	-0.172545	0.0293372	-5.88143	7.07978e-07
Jaccard	S. japonicum (Tsukuba, sporophyte) - S. japonicum (Tsukuba, gametophyte) vs. S. japonicum (Tsukuba, sporophyte) - S. japonicum (Kobe, sporophyte)	0.144753	0.0257495	5.62159	1.70171e-06
Jaccard	S. japonicum (Tsukuba, sporophyte) - S. japonicum (Tsukuba, sporophyte) vs. S. japonicum (Tsukuba, sporophyte) - S. japonicum (Kobe, sporophyte)	-0.11458	0.0194648	-5.88654	8.19672e-07
Jaccard	S. japonicum (Tsukuba, sporophyte) - S. nipponicum (Tsukuba, gametophyte) vs. S. japonicum (Tsukuba, sporophyte) - S. japonicum (Kobe, sporophyte)	0.127435	0.0151862	8.39148	1.31006e-14
Jaccard	S. japonicum (Tsukuba, sporophyte) - S. nipponicum (Tsukuba, sporophyte) vs. S. japonicum (Tsukuba, sporophyte) - S. japonicum (Kobe, sporophyte)	-0.0595858	0.0167486	-3.55767	0.0602255
Jaccard	S. nipponicum (Tsukuba, gametophyte) - S. nipponicum (Tsukuba, gametophyte) vs. S. japonicum (Tsukuba, sporophyte) - S. japonicum (Kobe, sporophyte)	-0.27375	0.0159439	-17.1696	0
Jaccard	S. nipponicum (Tsukuba, sporophyte) - S. nipponicum (Tsukuba, gametophyte) vs. S. japonicum (Tsukuba, sporophyte) - S. japonicum (Kobe, sporophyte)	0.0927328	0.0155113	5.97842	1.43525e-07
Jaccard	S. nipponicum (Tsukuba, sporophyte) - S. nipponicum (Tsukuba, sporophyte) vs. S. japonicum (Tsukuba, sporophyte) - S. japonicum (Kobe, sporophyte)	-0.0470591	0.0212755	-2.21189	0.875491
Jaccard	S. japonicum (Tsukuba, sporophyte) - S. japonicum (Tsukuba, sporophyte) vs. S. japonicum (Tsukuba, sporophyte) - S. japonicum (Tsukuba, gametophyte)	-0.259333	0.0266532	-9.72989	0
Jaccard	S. japonicum (Tsukuba, sporophyte) - S. nipponicum (Tsukuba, gametophyte) vs. S. japonicum (Tsukuba, sporophyte) - S. japonicum (Tsukuba, gametophyte)	-0.0173181	0.0237094	-0.730431	1
Jaccard	S. japonicum (Tsukuba, sporophyte) - S. nipponicum (Tsukuba, sporophyte) vs. S. japonicum (Tsukuba, sporophyte) - S. japonicum (Tsukuba, gametophyte)	-0.204339	0.0247393	-8.25968	1.62093e-14
Jaccard	S. nipponicum (Tsukuba, gametophyte) - S. nipponicum (Tsukuba, gametophyte) vs. S. japonicum (Tsukuba, sporophyte) - S. japonicum (Tsukuba, gametophyte)	-0.418503	0.0242017	-17.2923	0
Jaccard	S. nipponicum (Tsukuba, sporophyte) - S. nipponicum (Tsukuba, gametophyte) vs. S. japonicum (Tsukuba, sporophyte) - S. japonicum (Tsukuba, gametophyte)	-0.0520199	0.023919	-2.17484	0.894412
Jaccard	S. nipponicum (Tsukuba, sporophyte) - S. nipponicum (Tsukuba, sporophyte) vs. S. japonicum (Tsukuba, sporophyte) - S. japonicum (Tsukuba, gametophyte)	-0.191812	0.028003	-6.8497	3.3612e-10
Jaccard	S. japonicum (Tsukuba, sporophyte) - S. nipponicum (Tsukuba, gametophyte) vs. S. japonicum (Tsukuba, sporophyte) - S. japonicum (Tsukuba, sporophyte)	0.242015	0.0166727	14.5156	0
Jaccard	S. japonicum (Tsukuba, sporophyte) - S. nipponicum (Tsukuba, sporophyte) vs. S. japonicum (Tsukuba, sporophyte) - S. japonicum (Tsukuba, sporophyte)	0.0549942	0.0181073	3.03713	0.267077
Jaccard	S. nipponicum (Tsukuba, gametophyte) - S. nipponicum (Tsukuba, gametophyte) vs. S. japonicum (Tsukuba, sporophyte) - S. japonicum (Tsukuba, sporophyte)	-0.15917	0.0173657	-9.1658	0
Jaccard	S. nipponicum (Tsukuba, sporophyte) - S. nipponicum (Tsukuba, gametophyte) vs. S. japonicum (Tsukuba, sporophyte) - S. japonicum (Tsukuba, sporophyte)	0.207313	0.0169694	12.2169	0
Jaccard	S. nipponicum (Tsukuba, sporophyte) - S. nipponicum (Tsukuba, sporophyte) vs. S. japonicum (Tsukuba, sporophyte) - S. japonicum (Tsukuba, sporophyte)	0.067521	0.0223609	3.01961	0.276127
Jaccard	S. japonicum (Tsukuba, sporophyte) - S. nipponicum (Tsukuba, sporophyte) vs. S. japonicum (Tsukuba, sporophyte) - S. nipponicum (Tsukuba, gametophyte)	-0.18702	0.0134022	-13.9545	0
Jaccard	S. nipponicum (Tsukuba, gametophyte) - S. nipponicum (Tsukuba, gametophyte) vs. S. japonicum (Tsukuba, sporophyte) - S. nipponicum (Tsukuba, gametophyte)	-0.401185	0.0123819	-32.401	0
Jaccard	S. nipponicum (Tsukuba, sporophyte) - S. nipponicum (Tsukuba, gametophyte) vs. S. japonicum (Tsukuba, sporophyte) - S. nipponicum (Tsukuba, gametophyte)	-0.0347018	0.0118196	-2.93596	0.337316
Jaccard	S. nipponicum (Tsukuba, sporophyte) - S. nipponicum (Tsukuba, sporophyte) vs. S. japonicum (Tsukuba, sporophyte) - S. nipponicum (Tsukuba, gametophyte)	-0.174494	0.018755	-9.30383	0
Jaccard	S. nipponicum (Tsukuba, gametophyte) - S. nipponicum (Tsukuba, gametophyte) vs. S. japonicum (Tsukuba, sporophyte) - S. nipponicum (Tsukuba, sporophyte)	-0.214164	0.014255	-15.0238	0
Jaccard	S. nipponicum (Tsukuba, sporophyte) - S. nipponicum (Tsukuba, gametophyte) vs. S. japonicum (Tsukuba, sporophyte) - S. nipponicum (Tsukuba, sporophyte)	0.152319	0.0137694	11.0621	0
Jaccard	S. nipponicum (Tsukuba, sporophyte) - S. nipponicum (Tsukuba, sporophyte) vs. S. japonicum (Tsukuba, sporophyte) - S. nipponicum (Tsukuba, sporophyte)	0.0125267	0.0200411	0.625051	1
Jaccard	S. nipponicum (Tsukuba, sporophyte) - S. nipponicum (Tsukuba, gametophyte) vs. S. nipponicum (Tsukuba, gametophyte) - S. nipponicum (Tsukuba, gametophyte)	0.366483	0.0127785	28.6798	0
Jaccard	S. nipponicum (Tsukuba, sporophyte) - S. nipponicum (Tsukuba, sporophyte) vs. S. nipponicum (Tsukuba, gametophyte) - S. nipponicum (Tsukuba, gametophyte)	0.226691	0.0193736	11.701	0
Jaccard	S. nipponicum (Tsukuba, sporophyte) - S. nipponicum (Tsukuba, sporophyte) vs. S. nipponicum (Tsukuba, sporophyte) - S. nipponicum (Tsukuba, gametophyte)	-0.139792	0.0190192	-7.35004	1.05159e-11
WUDM	S. atrovirens (Ainan, gametophyte) - S. japonicum (Kobe, sporophyte) vs. S. atrovirens (Ainan, gametophyte) - S. atrovirens (Ainan, gametophyte)	0.56169	0.0511509	10.981	0
WUDM	S. atrovirens (Ainan, gametophyte) - S. japonicum (Tsukuba, gametophyte) vs. S. atrovirens (Ainan, gametophyte) - S. atrovirens (Ainan, gametophyte)	0.134867	0.0579997	2.32531	0.810977
WUDM	S. atrovirens (Ainan, gametophyte) - S. japonicum (Tsukuba, sporophyte) vs. S. atrovirens (Ainan, gametophyte) - S. atrovirens (Ainan, gametophyte)	0.559716	0.049668	11.2692	0
WUDM	S. atrovirens (Ainan, gametophyte) - S. nipponicum (Tsukuba, gametophyte) vs. S. atrovirens (Ainan, gametophyte) - S. atrovirens (Ainan, gametophyte)	-0.0501995	0.0488764	-1.02707	1
WUDM	S. atrovirens (Ainan, gametophyte) - S. nipponicum (Tsukuba, sporophyte) vs. S. atrovirens (Ainan, gametophyte) - S. atrovirens (Ainan, gametophyte)	0.556668	0.0500141	11.1302	0
WUDM	S. atrovirens (Ainan, sporophyte) - S. atrovirens (Ainan, gametophyte) vs. S. atrovirens (Ainan, gametophyte) - S. atrovirens (Ainan, gametophyte)	0.549649	0.0555305	9.89814	0
WUDM	S. atrovirens (Ainan, sporophyte) - S. atrovirens (Ainan, sporophyte) vs. S. atrovirens (Ainan, gametophyte) - S. atrovirens (Ainan, gametophyte)	-0.053717	0.0669723	-0.802078	1
WUDM	S. atrovirens (Ainan, sporophyte) - S. japonicum (Kobe, sporophyte) vs. S. atrovirens (Ainan, gametophyte) - S. atrovirens (Ainan, gametophyte)	0.00315581	0.0511509	0.0616961	1
WUDM	S. atrovirens (Ainan, sporophyte) - S. japonicum (Tsukuba, gametophyte) vs. S. atrovirens (Ainan, gametophyte) - S. atrovirens (Ainan, gametophyte)	0.499908	0.0579997	8.61915	1.33227e-15
WUDM	S. atrovirens (Ainan, sporophyte) - S. japonicum (Tsukuba, sporophyte) vs. S. atrovirens (Ainan, gametophyte) - S. atrovirens (Ainan, gametophyte)	-0.0135512	0.049668	-0.272835	1
WUDM	S. atrovirens (Ainan, sporophyte) - S. nipponicum (Tsukuba, gametophyte) vs. S. atrovirens (Ainan, gametophyte) - S. atrovirens (Ainan, gametophyte)	0.59003	0.0488764	12.0719	0
WUDM	S. atrovirens (Ainan, sporophyte) - S. nipponicum (Tsukuba, sporophyte) vs. S. atrovirens (Ainan, gametophyte) - S. atrovirens (Ainan, gametophyte)	0.0139179	0.0500141	0.27828	1
WUDM	S. japonicum (Kobe, sporophyte) - S. japonicum (Kobe, sporophyte) vs. S. atrovirens (Ainan, gametophyte) - S. atrovirens (Ainan, gametophyte)	-0.0128529	0.0511509	-0.251274	1
WUDM	S. japonicum (Kobe, sporophyte) - S. nipponicum (Tsukuba, gametophyte) vs. S. atrovirens (Ainan, gametophyte) - S. atrovirens (Ainan, gametophyte)	0.60002	0.048038	12.4905	0
WUDM	S. japonicum (Kobe, sporophyte) - S. nipponicum (Tsukuba, sporophyte) vs. S. atrovirens (Ainan, gametophyte) - S. atrovirens (Ainan, gametophyte)	0.0141622	0.0485556	0.291669	1
WUDM	S. japonicum (Tsukuba, gametophyte) - S. japonicum (Kobe, sporophyte) vs. S. atrovirens (Ainan, gametophyte) - S. atrovirens (Ainan, gametophyte)	0.504861	0.0523546	9.6431	0
WUDM	S. japonicum (Tsukuba, gametophyte) - S. japonicum (Tsukuba, gametophyte) vs. S. atrovirens (Ainan, gametophyte) - S. atrovirens (Ainan, gametophyte)	0.306283	0.082024	3.73407	0.0348425
WUDM	S. japonicum (Tsukuba, gametophyte) - S. nipponicum (Tsukuba, gametophyte) vs. S. atrovirens (Ainan, gametophyte) - S. atrovirens (Ainan, gametophyte)	0.139195	0.0493726	2.81928	0.421756
WUDM	S. japonicum (Tsukuba, gametophyte) - S. nipponicum (Tsukuba, sporophyte) vs. S. atrovirens (Ainan, gametophyte) - S. atrovirens (Ainan, gametophyte)	0.509208	0.0508691	10.0102	0
WUDM	S. japonicum (Tsukuba, sporophyte) - S. japonicum (Kobe, sporophyte) vs. S. atrovirens (Ainan, gametophyte) - S. atrovirens (Ainan, gametophyte)	-0.0135719	0.0483975	-0.280427	1
WUDM	S. japonicum (Tsukuba, sporophyte) - S. japonicum (Tsukuba, gametophyte) vs. S. atrovirens (Ainan, gametophyte) - S. atrovirens (Ainan, gametophyte)	0.508688	0.0504149	10.09	0
WUDM	S. japonicum (Tsukuba, sporophyte) - S. japonicum (Tsukuba, sporophyte) vs. S. atrovirens (Ainan, gametophyte) - S. atrovirens (Ainan, gametophyte)	-0.0618101	0.0486908	-1.26944	0.999964
WUDM	S. japonicum (Tsukuba, sporophyte) - S. nipponicum (Tsukuba, gametophyte) vs. S. atrovirens (Ainan, gametophyte) - S. atrovirens (Ainan, gametophyte)	0.600472	0.0477666	12.571	0
WUDM	S. japonicum (Tsukuba, sporophyte) - S. nipponicum (Tsukuba, sporophyte) vs. S. atrovirens (Ainan, gametophyte) - S. atrovirens (Ainan, gametophyte)	-0.0145492	0.0480796	-0.302607	1
WUDM	S. nipponicum (Tsukuba, gametophyte) - S. nipponicum (Tsukuba, gametophyte) vs. S. atrovirens (Ainan, gametophyte) - S. atrovirens (Ainan, gametophyte)	-0.0721372	0.0479148	-1.50553	0.999223
WUDM	S. nipponicum (Tsukuba, sporophyte) - S. nipponicum (Tsukuba, gametophyte) vs. S. atrovirens (Ainan, gametophyte) - S. atrovirens (Ainan, gametophyte)	0.595634	0.0478293	12.4533	0
WUDM	S. nipponicum (Tsukuba, sporophyte) - S. nipponicum (Tsukuba, sporophyte) vs. S. atrovirens (Ainan, gametophyte) - S. atrovirens (Ainan, gametophyte)	-0.00632615	0.0491442	-0.128726	1
WUDM	S. atrovirens (Ainan, gametophyte) - S. japonicum (Tsukuba, gametophyte) vs. S. atrovirens (Ainan, gametophyte) - S. japonicum (Kobe, sporophyte)	-0.426822	0.0386665	-11.0386	0
WUDM	S. atrovirens (Ainan, gametophyte) - S. japonicum (Tsukuba, sporophyte) vs. S. atrovirens (Ainan, gametophyte) - S. japonicum (Kobe, sporophyte)	-0.0019735	0.0244548	-0.0807	1
WUDM	S. atrovirens (Ainan, gametophyte) - S. nipponicum (Tsukuba, gametophyte) vs. S. atrovirens (Ainan, gametophyte) - S. japonicum (Kobe, sporophyte)	-0.611889	0.0228042	-26.8323	0
WUDM	S. atrovirens (Ainan, gametophyte) - S. nipponicum (Tsukuba, sporophyte) vs. S. atrovirens (Ainan, gametophyte) - S. japonicum (Kobe, sporophyte)	-0.00502152	0.0251504	-0.19966	1
WUDM	S. atrovirens (Ainan, sporophyte) - S. atrovirens (Ainan, gametophyte) vs. S. atrovirens (Ainan, gametophyte) - S. japonicum (Kobe, sporophyte)	-0.0120414	0.0348535	-0.345485	1
WUDM	S. atrovirens (Ainan, sporophyte) - S. atrovirens (Ainan, sporophyte) vs. S. atrovirens (Ainan, gametophyte) - S. japonicum (Kobe, sporophyte)	-0.615407	0.0511509	-12.0312	0
WUDM	S. atrovirens (Ainan, sporophyte) - S. japonicum (Kobe, sporophyte) vs. S. atrovirens (Ainan, gametophyte) - S. japonicum (Kobe, sporophyte)	-0.558534	0.0273413	-20.4282	0
WUDM	S. atrovirens (Ainan, sporophyte) - S. japonicum (Tsukuba, gametophyte) vs. S. atrovirens (Ainan, gametophyte) - S. japonicum (Kobe, sporophyte)	-0.0617818	0.0386665	-1.59781	0.997875
WUDM	S. atrovirens (Ainan, sporophyte) - S. japonicum (Tsukuba, sporophyte) vs. S. atrovirens (Ainan, gametophyte) - S. japonicum (Kobe, sporophyte)	-0.575241	0.0244548	-23.5226	0
WUDM	S. atrovirens (Ainan, sporophyte) - S. nipponicum (Tsukuba, gametophyte) vs. S. atrovirens (Ainan, gametophyte) - S. japonicum (Kobe, sporophyte)	0.0283397	0.0228042	1.24274	0.999976
WUDM	S. atrovirens (Ainan, sporophyte) - S. nipponicum (Tsukuba, sporophyte) vs. S. atrovirens (Ainan, gametophyte) - S. japonicum (Kobe, sporophyte)	-0.547772	0.0251504	-21.7799	0
WUDM	S. japonicum (Kobe, sporophyte) - S. japonicum (Kobe, sporophyte) vs. S. atrovirens (Ainan, gametophyte) - S. japonicum (Kobe, sporophyte)	-0.574543	0.0273413	-21.0137	0
WUDM	S. japonicum (Kobe, sporophyte) - S. nipponicum (Tsukuba, gametophyte) vs. S. atrovirens (Ainan, gametophyte) - S. japonicum (Kobe, sporophyte)	0.0383304	0.020947	1.82987	0.984774
WUDM	S. japonicum (Kobe, sporophyte) - S. nipponicum (Tsukuba, sporophyte) vs. S. atrovirens (Ainan, gametophyte) - S. japonicum (Kobe, sporophyte)	-0.547528	0.0221084	-24.7656	0
WUDM	S. japonicum (Tsukuba, gametophyte) - S. japonicum (Kobe, sporophyte) vs. S. atrovirens (Ainan, gametophyte) - S. japonicum (Kobe, sporophyte)	-0.0568288	0.029532	-1.92431	0.971641
WUDM	S. japonicum (Tsukuba, gametophyte) - S. japonicum (Tsukuba, gametophyte) vs. S. atrovirens (Ainan, gametophyte) - S. japonicum (Kobe, sporophyte)	-0.255406	0.069707	-3.664	0.0450903
WUDM	S. japonicum (Tsukuba, gametophyte) - S. nipponicum (Tsukuba, gametophyte) vs. S. atrovirens (Ainan, gametophyte) - S. japonicum (Kobe, sporophyte)	-0.422495	0.0238492	-17.7152	0
WUDM	S. japonicum (Tsukuba, gametophyte) - S. nipponicum (Tsukuba, sporophyte) vs. S. atrovirens (Ainan, gametophyte) - S. japonicum (Kobe, sporophyte)	-0.0524824	0.0268104	-1.95754	0.965598
WUDM	S. japonicum (Tsukuba, sporophyte) - S. japonicum (Kobe, sporophyte) vs. S. atrovirens (Ainan, gametophyte) - S. japonicum (Kobe, sporophyte)	-0.575262	0.0217588	-26.4381	0
WUDM	S. japonicum (Tsukuba, sporophyte) - S. japonicum (Tsukuba, gametophyte) vs. S. atrovirens (Ainan, gametophyte) - S. japonicum (Kobe, sporophyte)	-0.0530015	0.0259383	-2.04337	0.943768
WUDM	S. japonicum (Tsukuba, sporophyte) - S. japonicum (Tsukuba, sporophyte) vs. S. atrovirens (Ainan, gametophyte) - S. japonicum (Kobe, sporophyte)	-0.6235	0.0224037	-27.8303	0
WUDM	S. japonicum (Tsukuba, sporophyte) - S. nipponicum (Tsukuba, gametophyte) vs. S. atrovirens (Ainan, gametophyte) - S. japonicum (Kobe, sporophyte)	0.0387826	0.0203169	1.90888	0.974174
WUDM	S. japonicum (Tsukuba, sporophyte) - S. nipponicum (Tsukuba, sporophyte) vs. S. atrovirens (Ainan, gametophyte) - S. japonicum (Kobe, sporophyte)	-0.576239	0.0210423	-27.3848	0
WUDM	S. nipponicum (Tsukuba, gametophyte) - S. nipponicum (Tsukuba, gametophyte) vs. S. atrovirens (Ainan, gametophyte) - S. japonicum (Kobe, sporophyte)	-0.633827	0.020663	-30.6745	0
WUDM	S. nipponicum (Tsukuba, sporophyte) - S. nipponicum (Tsukuba, gametophyte) vs. S. atrovirens (Ainan, gametophyte) - S. japonicum (Kobe, sporophyte)	0.033944	0.020464	1.65872	0.996317
WUDM	S. nipponicum (Tsukuba, sporophyte) - S. nipponicum (Tsukuba, sporophyte) vs. S. atrovirens (Ainan, gametophyte) - S. japonicum (Kobe, sporophyte)	-0.568016	0.0233727	-24.3025	0
WUDM	S. atrovirens (Ainan, gametophyte) - S. japonicum (Tsukuba, sporophyte) vs. S. atrovirens (Ainan, gametophyte) - S. japonicum (Tsukuba, gametophyte)	0.424849	0.0366822	11.5819	0
WUDM	S. atrovirens (Ainan, gametophyte) - S. nipponicum (Tsukuba, gametophyte) vs. S. atrovirens (Ainan, gametophyte) - S. japonicum (Tsukuba, gametophyte)	-0.185067	0.0356031	-5.19806	4.02511e-05
WUDM	S. atrovirens (Ainan, gametophyte) - S. nipponicum (Tsukuba, sporophyte) vs. S. atrovirens (Ainan, gametophyte) - S. japonicum (Tsukuba, gametophyte)	0.421801	0.0371495	11.3541	0
WUDM	S. atrovirens (Ainan, sporophyte) - S. atrovirens (Ainan, gametophyte) vs. S. atrovirens (Ainan, gametophyte) - S. japonicum (Tsukuba, gametophyte)	0.414781	0.044298	9.36343	0
WUDM	S. atrovirens (Ainan, sporophyte) - S. atrovirens (Ainan, sporophyte) vs. S. atrovirens (Ainan, gametophyte) - S. japonicum (Tsukuba, gametophyte)	-0.188584	0.0579997	-3.25147	0.155604
WUDM	S. atrovirens (Ainan, sporophyte) - S. japonicum (Kobe, sporophyte) vs. S. atrovirens (Ainan, gametophyte) - S. japonicum (Tsukuba, gametophyte)	-0.131712	0.0386665	-3.40635	0.100757
WUDM	S. atrovirens (Ainan, sporophyte) - S. japonicum (Tsukuba, gametophyte) vs. S. atrovirens (Ainan, gametophyte) - S. japonicum (Tsukuba, gametophyte)	0.365041	0.0473566	7.70834	5.3535e-13
WUDM	S. atrovirens (Ainan, sporophyte) - S. japonicum (Tsukuba, sporophyte) vs. S. atrovirens (Ainan, gametophyte) - S. japonicum (Tsukuba, gametophyte)	-0.148419	0.0366822	-4.04606	0.0115127
WUDM	S. atrovirens (Ainan, sporophyte) - S. nipponicum (Tsukuba, gametophyte) vs. S. atrovirens (Ainan, gametophyte) - S. japonicum (Tsukuba, gametophyte)	0.455162	0.0356031	12.7843	0
WUDM	S. atrovirens (Ainan, sporophyte) - S. nipponicum (Tsukuba, sporophyte) vs. S. atrovirens (Ainan, gametophyte) - S. japonicum (Tsukuba, gametophyte)	-0.12095	0.0371495	-3.25575	0.154879
WUDM	S. japonicum (Kobe, sporophyte) - S. japonicum (Kobe, sporophyte) vs. S. atrovirens (Ainan, gametophyte) - S. japonicum (Tsukuba, gametophyte)	-0.14772	0.0386665	-3.82038	0.0248884
WUDM	S. japonicum (Kobe, sporophyte) - S. nipponicum (Tsukuba, gametophyte) vs. S. atrovirens (Ainan, gametophyte) - S. japonicum (Tsukuba, gametophyte)	0.465153	0.0344431	13.505	0
WUDM	S. japonicum (Kobe, sporophyte) - S. nipponicum (Tsukuba, sporophyte) vs. S. atrovirens (Ainan, gametophyte) - S. japonicum (Tsukuba, gametophyte)	-0.120705	0.0351615	-3.43289	0.0939562
WUDM	S. japonicum (Tsukuba, gametophyte) - S. japonicum (Kobe, sporophyte) vs. S. atrovirens (Ainan, gametophyte) - S. japonicum (Tsukuba, gametophyte)	0.369994	0.0402453	9.19346	0
WUDM	S. japonicum (Tsukuba, gametophyte) - S. japonicum (Tsukuba, gametophyte) vs. S. atrovirens (Ainan, gametophyte) - S. japonicum (Tsukuba, gametophyte)	0.171416	0.0748773	2.28929	0.832784
WUDM	S. japonicum (Tsukuba, gametophyte) - S. nipponicum (Tsukuba, gametophyte) vs. S. atrovirens (Ainan, gametophyte) - S. japonicum (Tsukuba, gametophyte)	0.00432786	0.0362813	0.119286	1
WUDM	S. japonicum (Tsukuba, gametophyte) - S. nipponicum (Tsukuba, sporophyte) vs. S. atrovirens (Ainan, gametophyte) - S. japonicum (Tsukuba, gametophyte)	0.37434	0.0382929	9.77571	0
WUDM	S. japonicum (Tsukuba, sporophyte) - S. japonicum (Kobe, sporophyte) vs. S. atrovirens (Ainan, gametophyte) - S. japonicum (Tsukuba, gametophyte)	-0.148439	0.0349427	-4.24808	0.00449199
WUDM	S. japonicum (Tsukuba, sporophyte) - S. japonicum (Tsukuba, gametophyte) vs. S. atrovirens (Ainan, gametophyte) - S. japonicum (Tsukuba, gametophyte)	0.373821	0.0376874	9.91899	0
WUDM	S. japonicum (Tsukuba, sporophyte) - S. japonicum (Tsukuba, sporophyte) vs. S. atrovirens (Ainan, gametophyte) - S. japonicum (Tsukuba, gametophyte)	-0.196678	0.0353479	-5.56406	1.60289e-05
WUDM	S. japonicum (Tsukuba, sporophyte) - S. nipponicum (Tsukuba, gametophyte) vs. S. atrovirens (Ainan, gametophyte) - S. japonicum (Tsukuba, gametophyte)	0.465605	0.0340635	13.6687	0
WUDM	S. japonicum (Tsukuba, sporophyte) - S. nipponicum (Tsukuba, sporophyte) vs. S. atrovirens (Ainan, gametophyte) - S. japonicum (Tsukuba, gametophyte)	-0.149417	0.0345011	-4.33078	0.00305882
WUDM	S. nipponicum (Tsukuba, gametophyte) - S. nipponicum (Tsukuba, gametophyte) vs. S. atrovirens (Ainan, gametophyte) - S. japonicum (Tsukuba, gametophyte)	-0.207005	0.0342711	-6.04022	1.106e-07
WUDM	S. nipponicum (Tsukuba, sporophyte) - S. nipponicum (Tsukuba, gametophyte) vs. S. atrovirens (Ainan, gametophyte) - S. japonicum (Tsukuba, gametophyte)	0.460766	0.0341515	13.4918	0
WUDM	S. nipponicum (Tsukuba, sporophyte) - S. nipponicum (Tsukuba, sporophyte) vs. S. atrovirens (Ainan, gametophyte) - S. japonicum (Tsukuba, gametophyte)	-0.141194	0.0359699	-3.92533	0.0176792
WUDM	S. atrovirens (Ainan, gametophyte) - S. nipponicum (Tsukuba, gametophyte) vs. S. atrovirens (Ainan, gametophyte) - S. japonicum (Tsukuba, sporophyte)	-0.609916	0.019249	-31.6856	0
WUDM	S. atrovirens (Ainan, gametophyte) - S. nipponicum (Tsukuba, sporophyte) vs. S. atrovirens (Ainan, gametophyte) - S. japonicum (Tsukuba, sporophyte)	-0.00304801	0.021978	-0.138685	1
WUDM	S. atrovirens (Ainan, sporophyte) - S. atrovirens (Ainan, gametophyte) vs. S. atrovirens (Ainan, gametophyte) - S. japonicum (Tsukuba, sporophyte)	-0.0100679	0.0326383	-0.308468	1
WUDM	S. atrovirens (Ainan, sporophyte) - S. atrovirens (Ainan, sporophyte) vs. S. atrovirens (Ainan, gametophyte) - S. japonicum (Tsukuba, sporophyte)	-0.613433	0.049668	-12.3507	0
WUDM	S. atrovirens (Ainan, sporophyte) - S. japonicum (Kobe, sporophyte) vs. S. atrovirens (Ainan, gametophyte) - S. japonicum (Tsukuba, sporophyte)	-0.556561	0.0244548	-22.7587	0
WUDM	S. atrovirens (Ainan, sporophyte) - S. japonicum (Tsukuba, gametophyte) vs. S. atrovirens (Ainan, gametophyte) - S. japonicum (Tsukuba, sporophyte)	-0.0598083	0.0366822	-1.63044	0.997258
WUDM	S. atrovirens (Ainan, sporophyte) - S. japonicum (Tsukuba, sporophyte) vs. S. atrovirens (Ainan, gametophyte) - S. japonicum (Tsukuba, sporophyte)	-0.573268	0.0211785	-27.0684	0
WUDM	S. atrovirens (Ainan, sporophyte) - S. nipponicum (Tsukuba, gametophyte) vs. S. atrovirens (Ainan, gametophyte) - S. japonicum (Tsukuba, sporophyte)	0.0303132	0.019249	1.5748	0.998334
WUDM	S. atrovirens (Ainan, sporophyte) - S. nipponicum (Tsukuba, sporophyte) vs. S. atrovirens (Ainan, gametophyte) - S. japonicum (Tsukuba, sporophyte)	-0.545799	0.021978	-24.8339	0
WUDM	S. japonicum (Kobe, sporophyte) - S. japonicum (Kobe, sporophyte) vs. S. atrovirens (Ainan, gametophyte) - S. japonicum (Tsukuba, sporophyte)	-0.572569	0.0244548	-23.4134	0
WUDM	S. japonicum (Kobe, sporophyte) - S. nipponicum (Tsukuba, gametophyte) vs. S. atrovirens (Ainan, gametophyte) - S. japonicum (Tsukuba, sporophyte)	0.0403039	0.0170079	2.36972	0.781833
WUDM	S. japonicum (Kobe, sporophyte) - S. nipponicum (Tsukuba, sporophyte) vs. S. atrovirens (Ainan, gametophyte) - S. japonicum (Tsukuba, sporophyte)	-0.545554	0.0184193	-29.6186	0
WUDM	S. japonicum (Tsukuba, gametophyte) - S. japonicum (Kobe, sporophyte) vs. S. atrovirens (Ainan, gametophyte) - S. japonicum (Tsukuba, sporophyte)	-0.0548552	0.0268818	-2.04061	0.944451
WUDM	S. japonicum (Tsukuba, gametophyte) - S. japonicum (Tsukuba, gametophyte) vs. S. atrovirens (Ainan, gametophyte) - S. japonicum (Tsukuba, sporophyte)	-0.253433	0.0686262	-3.69295	0.0401118
WUDM	S. japonicum (Tsukuba, gametophyte) - S. nipponicum (Tsukuba, gametophyte) vs. S. atrovirens (Ainan, gametophyte) - S. japonicum (Tsukuba, sporophyte)	-0.420521	0.0204762	-20.537	0
WUDM	S. japonicum (Tsukuba, gametophyte) - S. nipponicum (Tsukuba, sporophyte) vs. S. atrovirens (Ainan, gametophyte) - S. japonicum (Tsukuba, sporophyte)	-0.0505089	0.0238597	-2.11691	0.918979
WUDM	S. japonicum (Tsukuba, sporophyte) - S. japonicum (Kobe, sporophyte) vs. S. atrovirens (Ainan, gametophyte) - S. japonicum (Tsukuba, sporophyte)	-0.573288	0.0179983	-31.8524	0
WUDM	S. japonicum (Tsukuba, sporophyte) - S. japonicum (Tsukuba, gametophyte) vs. S. atrovirens (Ainan, gametophyte) - S. japonicum (Tsukuba, sporophyte)	-0.051028	0.0228754	-2.2307	0.86705
WUDM	S. japonicum (Tsukuba, sporophyte) - S. japonicum (Tsukuba, sporophyte) vs. S. atrovirens (Ainan, gametophyte) - S. japonicum (Tsukuba, sporophyte)	-0.621527	0.0187727	-33.1079	0
WUDM	S. japonicum (Tsukuba, sporophyte) - S. nipponicum (Tsukuba, gametophyte) vs. S. atrovirens (Ainan, gametophyte) - S. japonicum (Tsukuba, sporophyte)	0.0407561	0.0162255	2.51185	0.674324
WUDM	S. japonicum (Tsukuba, sporophyte) - S. nipponicum (Tsukuba, sporophyte) vs. S. atrovirens (Ainan, gametophyte) - S. japonicum (Tsukuba, sporophyte)	-0.574266	0.0171251	-33.5336	0
WUDM	S. nipponicum (Tsukuba, gametophyte) - S. nipponicum (Tsukuba, gametophyte) vs. S. atrovirens (Ainan, gametophyte) - S. japonicum (Tsukuba, sporophyte)	-0.631854	0.0166568	-37.9336	0
WUDM	S. nipponicum (Tsukuba, sporophyte) - S. nipponicum (Tsukuba, gametophyte) vs. S. atrovirens (Ainan, gametophyte) - S. japonicum (Tsukuba, sporophyte)	0.0359175	0.0164094	2.18884	0.887625
WUDM	S. nipponicum (Tsukuba, sporophyte) - S. nipponicum (Tsukuba, sporophyte) vs. S. atrovirens (Ainan, gametophyte) - S. japonicum (Tsukuba, sporophyte)	-0.566043	0.0199192	-28.4169	0
WUDM	S. atrovirens (Ainan, gametophyte) - S. nipponicum (Tsukuba, sporophyte) vs. S. atrovirens (Ainan, gametophyte) - S. nipponicum (Tsukuba, gametophyte)	0.606868	0.0201253	30.1545	0
WUDM	S. atrovirens (Ainan, sporophyte) - S. atrovirens (Ainan, gametophyte) vs. S. atrovirens (Ainan, gametophyte) - S. nipponicum (Tsukuba, gametophyte)	0.599848	0.0314205	19.091	0
WUDM	S. atrovirens (Ainan, sporophyte) - S. atrovirens (Ainan, sporophyte) vs. S. atrovirens (Ainan, gametophyte) - S. nipponicum (Tsukuba, gametophyte)	-0.00351745	0.0488764	-0.0719662	1
WUDM	S. atrovirens (Ainan, sporophyte) - S. japonicum (Kobe, sporophyte) vs. S. atrovirens (Ainan, gametophyte) - S. nipponicum (Tsukuba, gametophyte)	0.0533553	0.0228042	2.33971	0.802418
WUDM	S. atrovirens (Ainan, sporophyte) - S. japonicum (Tsukuba, gametophyte) vs. S. atrovirens (Ainan, gametophyte) - S. nipponicum (Tsukuba, gametophyte)	0.550108	0.0356031	15.4511	0
WUDM	S. atrovirens (Ainan, sporophyte) - S. japonicum (Tsukuba, sporophyte) vs. S. atrovirens (Ainan, gametophyte) - S. nipponicum (Tsukuba, gametophyte)	0.0366483	0.019249	1.90391	0.975093
WUDM	S. atrovirens (Ainan, sporophyte) - S. nipponicum (Tsukuba, gametophyte) vs. S. atrovirens (Ainan, gametophyte) - S. nipponicum (Tsukuba, gametophyte)	0.640229	0.0171032	37.4333	0
WUDM	S. atrovirens (Ainan, sporophyte) - S. nipponicum (Tsukuba, sporophyte) vs. S. atrovirens (Ainan, gametophyte) - S. nipponicum (Tsukuba, gametophyte)	0.0641174	0.0201253	3.18592	0.184676
WUDM	S. japonicum (Kobe, sporophyte) - S. japonicum (Kobe, sporophyte) vs. S. atrovirens (Ainan, gametophyte) - S. nipponicum (Tsukuba, gametophyte)	0.0373466	0.0228042	1.63771	0.997015
WUDM	S. japonicum (Kobe, sporophyte) - S. nipponicum (Tsukuba, gametophyte) vs. S. atrovirens (Ainan, gametophyte) - S. nipponicum (Tsukuba, gametophyte)	0.65022	0.0145349	44.7351	0
WUDM	S. japonicum (Kobe, sporophyte) - S. nipponicum (Tsukuba, sporophyte) vs. S. atrovirens (Ainan, gametophyte) - S. nipponicum (Tsukuba, gametophyte)	0.0643617	0.0161637	3.98186	0.0141309
WUDM	S. japonicum (Tsukuba, gametophyte) - S. japonicum (Kobe, sporophyte) vs. S. atrovirens (Ainan, gametophyte) - S. nipponicum (Tsukuba, gametophyte)	0.555061	0.0253895	21.8619	0
WUDM	S. japonicum (Tsukuba, gametophyte) - S. japonicum (Tsukuba, gametophyte) vs. S. atrovirens (Ainan, gametophyte) - S. nipponicum (Tsukuba, gametophyte)	0.356483	0.0680555	5.23812	5.78885e-05
WUDM	S. japonicum (Tsukuba, gametophyte) - S. nipponicum (Tsukuba, gametophyte) vs. S. atrovirens (Ainan, gametophyte) - S. nipponicum (Tsukuba, gametophyte)	0.189395	0.0184735	10.2522	0
WUDM	S. japonicum (Tsukuba, gametophyte) - S. nipponicum (Tsukuba, sporophyte) vs. S. atrovirens (Ainan, gametophyte) - S. nipponicum (Tsukuba, gametophyte)	0.559407	0.0221649	25.2385	0
WUDM	S. japonicum (Tsukuba, sporophyte) - S. japonicum (Kobe, sporophyte) vs. S. atrovirens (Ainan, gametophyte) - S. nipponicum (Tsukuba, gametophyte)	0.0366276	0.0156822	2.33561	0.803145
WUDM	S. japonicum (Tsukuba, sporophyte) - S. japonicum (Tsukuba, gametophyte) vs. S. atrovirens (Ainan, gametophyte) - S. nipponicum (Tsukuba, gametophyte)	0.558888	0.0211016	26.4855	0
WUDM	S. japonicum (Tsukuba, sporophyte) - S. japonicum (Tsukuba, sporophyte) vs. S. atrovirens (Ainan, gametophyte) - S. nipponicum (Tsukuba, gametophyte)	-0.0116106	0.0165653	-0.700898	1
WUDM	S. japonicum (Tsukuba, sporophyte) - S. nipponicum (Tsukuba, gametophyte) vs. S. atrovirens (Ainan, gametophyte) - S. nipponicum (Tsukuba, gametophyte)	0.650672	0.0136111	47.8045	0
WUDM	S. japonicum (Tsukuba, sporophyte) - S. nipponicum (Tsukuba, sporophyte) vs. S. atrovirens (Ainan, gametophyte) - S. nipponicum (Tsukuba, gametophyte)	0.0356503	0.0146719	2.42984	0.738532
WUDM	S. nipponicum (Tsukuba, gametophyte) - S. nipponicum (Tsukuba, gametophyte) vs. S. atrovirens (Ainan, gametophyte) - S. nipponicum (Tsukuba, gametophyte)	-0.0219377	0.0141225	-1.55339	0.998669
WUDM	S. nipponicum (Tsukuba, sporophyte) - S. nipponicum (Tsukuba, gametophyte) vs. S. atrovirens (Ainan, gametophyte) - S. nipponicum (Tsukuba, gametophyte)	0.645833	0.0138298	46.6988	0
WUDM	S. nipponicum (Tsukuba, sporophyte) - S. nipponicum (Tsukuba, sporophyte) vs. S. atrovirens (Ainan, gametophyte) - S. nipponicum (Tsukuba, gametophyte)	0.0438734	0.0178541	2.45732	0.717141
WUDM	S. atrovirens (Ainan, sporophyte) - S. atrovirens (Ainan, gametophyte) vs. S. atrovirens (Ainan, gametophyte) - S. nipponicum (Tsukuba, sporophyte)	-0.00701985	0.0331626	-0.21168	1
WUDM	S. atrovirens (Ainan, sporophyte) - S. atrovirens (Ainan, sporophyte) vs. S. atrovirens (Ainan, gametophyte) - S. nipponicum (Tsukuba, sporophyte)	-0.610385	0.0500141	-12.2043	0
WUDM	S. atrovirens (Ainan, sporophyte) - S. japonicum (Kobe, sporophyte) vs. S. atrovirens (Ainan, gametophyte) - S. nipponicum (Tsukuba, sporophyte)	-0.553513	0.0251504	-22.0081	0
WUDM	S. atrovirens (Ainan, sporophyte) - S. japonicum (Tsukuba, gametophyte) vs. S. atrovirens (Ainan, gametophyte) - S. nipponicum (Tsukuba, sporophyte)	-0.0567603	0.0371495	-1.52789	0.999022
WUDM	S. atrovirens (Ainan, sporophyte) - S. japonicum (Tsukuba, sporophyte) vs. S. atrovirens (Ainan, gametophyte) - S. nipponicum (Tsukuba, sporophyte)	-0.57022	0.021978	-25.9451	0
WUDM	S. atrovirens (Ainan, sporophyte) - S. nipponicum (Tsukuba, gametophyte) vs. S. atrovirens (Ainan, gametophyte) - S. nipponicum (Tsukuba, sporophyte)	0.0333613	0.0201253	1.65768	0.996244
WUDM	S. atrovirens (Ainan, sporophyte) - S. nipponicum (Tsukuba, sporophyte) vs. S. atrovirens (Ainan, gametophyte) - S. nipponicum (Tsukuba, sporophyte)	-0.542751	0.0227494	-23.8578	0
WUDM	S. japonicum (Kobe, sporophyte) - S. japonicum (Kobe, sporophyte) vs. S. atrovirens (Ainan, gametophyte) - S. nipponicum (Tsukuba, sporophyte)	-0.569521	0.0251504	-22.6447	0
WUDM	S. japonicum (Kobe, sporophyte) - S. nipponicum (Tsukuba, gametophyte) vs. S. atrovirens (Ainan, gametophyte) - S. nipponicum (Tsukuba, sporophyte)	0.0433519	0.0179936	2.40929	0.753903
WUDM	S. japonicum (Kobe, sporophyte) - S. nipponicum (Tsukuba, sporophyte) vs. S. atrovirens (Ainan, gametophyte) - S. nipponicum (Tsukuba, sporophyte)	-0.542506	0.0193332	-28.0608	0
WUDM	S. japonicum (Tsukuba, gametophyte) - S. japonicum (Kobe, sporophyte) vs. S. atrovirens (Ainan, gametophyte) - S. nipponicum (Tsukuba, sporophyte)	-0.0518072	0.027516	-1.8828	0.978838
WUDM	S. japonicum (Tsukuba, gametophyte) - S. japonicum (Tsukuba, gametophyte) vs. S. atrovirens (Ainan, gametophyte) - S. nipponicum (Tsukuba, sporophyte)	-0.250385	0.0688771	-3.63524	0.0493558
WUDM	S. japonicum (Tsukuba, gametophyte) - S. nipponicum (Tsukuba, gametophyte) vs. S. atrovirens (Ainan, gametophyte) - S. nipponicum (Tsukuba, sporophyte)	-0.417473	0.0213021	-19.5978	0
WUDM	S. japonicum (Tsukuba, gametophyte) - S. nipponicum (Tsukuba, sporophyte) vs. S. atrovirens (Ainan, gametophyte) - S. nipponicum (Tsukuba, sporophyte)	-0.0474608	0.0245721	-1.93149	0.970535
WUDM	S. japonicum (Tsukuba, sporophyte) - S. japonicum (Kobe, sporophyte) vs. S. atrovirens (Ainan, gametophyte) - S. nipponicum (Tsukuba, sporophyte)	-0.57024	0.0189325	-30.1197	0
WUDM	S. japonicum (Tsukuba, sporophyte) - S. japonicum (Tsukuba, gametophyte) vs. S. atrovirens (Ainan, gametophyte) - S. nipponicum (Tsukuba, sporophyte)	-0.04798	0.0236175	-2.03155	0.946787
WUDM	S. japonicum (Tsukuba, sporophyte) - S. japonicum (Tsukuba, sporophyte) vs. S. atrovirens (Ainan, gametophyte) - S. nipponicum (Tsukuba, sporophyte)	-0.618479	0.0196702	-31.4424	0
WUDM	S. japonicum (Tsukuba, sporophyte) - S. nipponicum (Tsukuba, gametophyte) vs. S. atrovirens (Ainan, gametophyte) - S. nipponicum (Tsukuba, sporophyte)	0.0438041	0.017256	2.53849	0.651941
WUDM	S. japonicum (Tsukuba, sporophyte) - S. nipponicum (Tsukuba, sporophyte) vs. S. atrovirens (Ainan, gametophyte) - S. nipponicum (Tsukuba, sporophyte)	-0.571218	0.0181044	-31.5512	0
WUDM	S. nipponicum (Tsukuba, gametophyte) - S. nipponicum (Tsukuba, gametophyte) vs. S. atrovirens (Ainan, gametophyte) - S. nipponicum (Tsukuba, sporophyte)	-0.628806	0.0176622	-35.6019	0
WUDM	S. nipponicum (Tsukuba, sporophyte) - S. nipponicum (Tsukuba, gametophyte) vs. S. atrovirens (Ainan, gametophyte) - S. nipponicum (Tsukuba, sporophyte)	0.0389655	0.017429	2.23568	0.863706
WUDM	S. nipponicum (Tsukuba, sporophyte) - S. nipponicum (Tsukuba, sporophyte) vs. S. atrovirens (Ainan, gametophyte) - S. nipponicum (Tsukuba, sporophyte)	-0.562995	0.0207672	-27.1098	0
WUDM	S. atrovirens (Ainan, sporophyte) - S. atrovirens (Ainan, sporophyte) vs. S. atrovirens (Ainan, sporophyte) - S. atrovirens (Ainan, gametophyte)	-0.603366	0.0555305	-10.8655	0
WUDM	S. atrovirens (Ainan, sporophyte) - S. japonicum (Kobe, sporophyte) vs. S. atrovirens (Ainan, sporophyte) - S. atrovirens (Ainan, gametophyte)	-0.546493	0.0348535	-15.6797	0
WUDM	S. atrovirens (Ainan, sporophyte) - S. japonicum (Tsukuba, gametophyte) vs. S. atrovirens (Ainan, sporophyte) - S. atrovirens (Ainan, gametophyte)	-0.0497404	0.044298	-1.12286	0.999997
WUDM	S. atrovirens (Ainan, sporophyte) - S. japonicum (Tsukuba, sporophyte) vs. S. atrovirens (Ainan, sporophyte) - S. atrovirens (Ainan, gametophyte)	-0.5632	0.0326383	-17.2558	0
WUDM	S. atrovirens (Ainan, sporophyte) - S. nipponicum (Tsukuba, gametophyte) vs. S. atrovirens (Ainan, sporophyte) - S. atrovirens (Ainan, gametophyte)	0.0403811	0.0314205	1.28518	0.999955
WUDM	S. atrovirens (Ainan, sporophyte) - S. nipponicum (Tsukuba, sporophyte) vs. S. atrovirens (Ainan, sporophyte) - S. atrovirens (Ainan, gametophyte)	-0.535731	0.0331626	-16.1547	0
WUDM	S. japonicum (Kobe, sporophyte) - S. japonicum (Kobe, sporophyte) vs. S. atrovirens (Ainan, sporophyte) - S. atrovirens (Ainan, gametophyte)	-0.562501	0.0348535	-16.139	0
WUDM	S. japonicum (Kobe, sporophyte) - S. nipponicum (Tsukuba, gametophyte) vs. S. atrovirens (Ainan, sporophyte) - S. atrovirens (Ainan, gametophyte)	0.0503718	0.0300998	1.67349	0.995814
WUDM	S. japonicum (Kobe, sporophyte) - S. nipponicum (Tsukuba, sporophyte) vs. S. atrovirens (Ainan, sporophyte) - S. atrovirens (Ainan, gametophyte)	-0.535486	0.0309192	-17.3189	0
WUDM	S. japonicum (Tsukuba, gametophyte) - S. japonicum (Kobe, sporophyte) vs. S. atrovirens (Ainan, sporophyte) - S. atrovirens (Ainan, gametophyte)	-0.0447874	0.0365972	-1.22379	0.999983
WUDM	S. japonicum (Tsukuba, gametophyte) - S. japonicum (Tsukuba, gametophyte) vs. S. atrovirens (Ainan, sporophyte) - S. atrovirens (Ainan, gametophyte)	-0.243365	0.0729813	-3.33462	0.122437
WUDM	S. japonicum (Tsukuba, gametophyte) - S. nipponicum (Tsukuba, gametophyte) vs. S. atrovirens (Ainan, sporophyte) - S. atrovirens (Ainan, gametophyte)	-0.410453	0.032187	-12.7521	0
WUDM	S. japonicum (Tsukuba, gametophyte) - S. nipponicum (Tsukuba, sporophyte) vs. S. atrovirens (Ainan, sporophyte) - S. atrovirens (Ainan, gametophyte)	-0.040441	0.0344385	-1.17429	0.999993
WUDM	S. japonicum (Tsukuba, sporophyte) - S. japonicum (Kobe, sporophyte) vs. S. atrovirens (Ainan, sporophyte) - S. atrovirens (Ainan, gametophyte)	-0.563221	0.0306702	-18.3637	0
WUDM	S. japonicum (Tsukuba, sporophyte) - S. japonicum (Tsukuba, gametophyte) vs. S. atrovirens (Ainan, sporophyte) - S. atrovirens (Ainan, gametophyte)	-0.0409602	0.033764	-1.21313	0.999986
WUDM	S. japonicum (Tsukuba, sporophyte) - S. japonicum (Tsukuba, sporophyte) vs. S. atrovirens (Ainan, sporophyte) - S. atrovirens (Ainan, gametophyte)	-0.611459	0.031131	-19.6414	0
WUDM	S. japonicum (Tsukuba, sporophyte) - S. nipponicum (Tsukuba, gametophyte) vs. S. atrovirens (Ainan, sporophyte) - S. atrovirens (Ainan, gametophyte)	0.0508239	0.0296647	1.71328	0.993993
WUDM	S. japonicum (Tsukuba, sporophyte) - S. nipponicum (Tsukuba, sporophyte) vs. S. atrovirens (Ainan, sporophyte) - S. atrovirens (Ainan, gametophyte)	-0.564198	0.0301661	-18.703	0
WUDM	S. nipponicum (Tsukuba, gametophyte) - S. nipponicum (Tsukuba, gametophyte) vs. S. atrovirens (Ainan, sporophyte) - S. atrovirens (Ainan, gametophyte)	-0.621786	0.0299028	-20.7936	0
WUDM	S. nipponicum (Tsukuba, sporophyte) - S. nipponicum (Tsukuba, gametophyte) vs. S. atrovirens (Ainan, sporophyte) - S. atrovirens (Ainan, gametophyte)	0.0459854	0.0297657	1.54491	0.998795
WUDM	S. nipponicum (Tsukuba, sporophyte) - S. nipponicum (Tsukuba, sporophyte) vs. S. atrovirens (Ainan, sporophyte) - S. atrovirens (Ainan, gametophyte)	-0.555975	0.0318355	-17.464	0
WUDM	S. atrovirens (Ainan, sporophyte) - S. japonicum (Kobe, sporophyte) vs. S. atrovirens (Ainan, sporophyte) - S. atrovirens (Ainan, sporophyte)	0.0568728	0.0511509	1.11186	0.999998
WUDM	S. atrovirens (Ainan, sporophyte) - S. japonicum (Tsukuba, gametophyte) vs. S. atrovirens (Ainan, sporophyte) - S. atrovirens (Ainan, sporophyte)	0.553625	0.0579997	9.54531	0
WUDM	S. atrovirens (Ainan, sporophyte) - S. japonicum (Tsukuba, sporophyte) vs. S. atrovirens (Ainan, sporophyte) - S. atrovirens (Ainan, sporophyte)	0.0401658	0.049668	0.808686	1
WUDM	S. atrovirens (Ainan, sporophyte) - S. nipponicum (Tsukuba, gametophyte) vs. S. atrovirens (Ainan, sporophyte) - S. atrovirens (Ainan, sporophyte)	0.643747	0.0488764	13.1709	0
WUDM	S. atrovirens (Ainan, sporophyte) - S. nipponicum (Tsukuba, sporophyte) vs. S. atrovirens (Ainan, sporophyte) - S. atrovirens (Ainan, sporophyte)	0.0676349	0.0500141	1.35232	0.999884
WUDM	S. japonicum (Kobe, sporophyte) - S. japonicum (Kobe, sporophyte) vs. S. atrovirens (Ainan, sporophyte) - S. atrovirens (Ainan, sporophyte)	0.0408641	0.0511509	0.798892	1
WUDM	S. japonicum (Kobe, sporophyte) - S. nipponicum (Tsukuba, gametophyte) vs. S. atrovirens (Ainan, sporophyte) - S. atrovirens (Ainan, sporophyte)	0.653737	0.048038	13.6088	0
WUDM	S. japonicum (Kobe, sporophyte) - S. nipponicum (Tsukuba, sporophyte) vs. S. atrovirens (Ainan, sporophyte) - S. atrovirens (Ainan, sporophyte)	0.0678791	0.0485556	1.39797	0.999781
WUDM	S. japonicum (Tsukuba, gametophyte) - S. japonicum (Kobe, sporophyte) vs. S. atrovirens (Ainan, sporophyte) - S. atrovirens (Ainan, sporophyte)	0.558578	0.0523546	10.6691	0
WUDM	S. japonicum (Tsukuba, gametophyte) - S. japonicum (Tsukuba, gametophyte) vs. S. atrovirens (Ainan, sporophyte) - S. atrovirens (Ainan, sporophyte)	0.36	0.082024	4.38897	0.00269702
WUDM	S. japonicum (Tsukuba, gametophyte) - S. nipponicum (Tsukuba, gametophyte) vs. S. atrovirens (Ainan, sporophyte) - S. atrovirens (Ainan, sporophyte)	0.192912	0.0493726	3.90727	0.0187185
WUDM	S. japonicum (Tsukuba, gametophyte) - S. nipponicum (Tsukuba, sporophyte) vs. S. atrovirens (Ainan, sporophyte) - S. atrovirens (Ainan, sporophyte)	0.562925	0.0508691	11.0661	0
WUDM	S. japonicum (Tsukuba, sporophyte) - S. japonicum (Kobe, sporophyte) vs. S. atrovirens (Ainan, sporophyte) - S. atrovirens (Ainan, sporophyte)	0.040145	0.0483975	0.829486	1
WUDM	S. japonicum (Tsukuba, sporophyte) - S. japonicum (Tsukuba, gametophyte) vs. S. atrovirens (Ainan, sporophyte) - S. atrovirens (Ainan, sporophyte)	0.562405	0.0504149	11.1555	0
WUDM	S. japonicum (Tsukuba, sporophyte) - S. japonicum (Tsukuba, sporophyte) vs. S. atrovirens (Ainan, sporophyte) - S. atrovirens (Ainan, sporophyte)	-0.00809316	0.0486908	-0.166215	1
WUDM	S. japonicum (Tsukuba, sporophyte) - S. nipponicum (Tsukuba, gametophyte) vs. S. atrovirens (Ainan, sporophyte) - S. atrovirens (Ainan, sporophyte)	0.654189	0.0477666	13.6955	0
WUDM	S. japonicum (Tsukuba, sporophyte) - S. nipponicum (Tsukuba, sporophyte) vs. S. atrovirens (Ainan, sporophyte) - S. atrovirens (Ainan, sporophyte)	0.0391677	0.0480796	0.814644	1
WUDM	S. nipponicum (Tsukuba, gametophyte) - S. nipponicum (Tsukuba, gametophyte) vs. S. atrovirens (Ainan, sporophyte) - S. atrovirens (Ainan, sporophyte)	-0.0184202	0.0479148	-0.384438	1
WUDM	S. nipponicum (Tsukuba, sporophyte) - S. nipponicum (Tsukuba, gametophyte) vs. S. atrovirens (Ainan, sporophyte) - S. atrovirens (Ainan, sporophyte)	0.649351	0.0478293	13.5764	0
WUDM	S. nipponicum (Tsukuba, sporophyte) - S. nipponicum (Tsukuba, sporophyte) vs. S. atrovirens (Ainan, sporophyte) - S. atrovirens (Ainan, sporophyte)	0.0473908	0.0491442	0.964321	1
WUDM	S. atrovirens (Ainan, sporophyte) - S. japonicum (Tsukuba, gametophyte) vs. S. atrovirens (Ainan, sporophyte) - S. japonicum (Kobe, sporophyte)	0.496752	0.0386665	12.8471	0
WUDM	S. atrovirens (Ainan, sporophyte) - S. japonicum (Tsukuba, sporophyte) vs. S. atrovirens (Ainan, sporophyte) - S. japonicum (Kobe, sporophyte)	-0.016707	0.0244548	-0.683178	1
WUDM	S. atrovirens (Ainan, sporophyte) - S. nipponicum (Tsukuba, gametophyte) vs. S. atrovirens (Ainan, sporophyte) - S. japonicum (Kobe, sporophyte)	0.586874	0.0228042	25.7353	0
WUDM	S. atrovirens (Ainan, sporophyte) - S. nipponicum (Tsukuba, sporophyte) vs. S. atrovirens (Ainan, sporophyte) - S. japonicum (Kobe, sporophyte)	0.0107621	0.0251504	0.42791	1
WUDM	S. japonicum (Kobe, sporophyte) - S. japonicum (Kobe, sporophyte) vs. S. atrovirens (Ainan, sporophyte) - S. japonicum (Kobe, sporophyte)	-0.0160087	0.0273413	-0.585513	1
WUDM	S. japonicum (Kobe, sporophyte) - S. nipponicum (Tsukuba, gametophyte) vs. S. atrovirens (Ainan, sporophyte) - S. japonicum (Kobe, sporophyte)	0.596865	0.020947	28.494	0
WUDM	S. japonicum (Kobe, sporophyte) - S. nipponicum (Tsukuba, sporophyte) vs. S. atrovirens (Ainan, sporophyte) - S. japonicum (Kobe, sporophyte)	0.0110064	0.0221084	0.497836	1
WUDM	S. japonicum (Tsukuba, gametophyte) - S. japonicum (Kobe, sporophyte) vs. S. atrovirens (Ainan, sporophyte) - S. japonicum (Kobe, sporophyte)	0.501705	0.029532	16.9885	0
WUDM	S. japonicum (Tsukuba, gametophyte) - S. japonicum (Tsukuba, gametophyte) vs. S. atrovirens (Ainan, sporophyte) - S. japonicum (Kobe, sporophyte)	0.303128	0.069707	4.3486	0.00336572
WUDM	S. japonicum (Tsukuba, gametophyte) - S. nipponicum (Tsukuba, gametophyte) vs. S. atrovirens (Ainan, sporophyte) - S. japonicum (Kobe, sporophyte)	0.13604	0.0238492	5.70415	1.08729e-06
WUDM	S. japonicum (Tsukuba, gametophyte) - S. nipponicum (Tsukuba, sporophyte) vs. S. atrovirens (Ainan, sporophyte) - S. japonicum (Kobe, sporophyte)	0.506052	0.0268104	18.8752	0
WUDM	S. japonicum (Tsukuba, sporophyte) - S. japonicum (Kobe, sporophyte) vs. S. atrovirens (Ainan, sporophyte) - S. japonicum (Kobe, sporophyte)	-0.0167278	0.0217588	-0.76878	1
WUDM	S. japonicum (Tsukuba, sporophyte) - S. japonicum (Tsukuba, gametophyte) vs. S. atrovirens (Ainan, sporophyte) - S. japonicum (Kobe, sporophyte)	0.505533	0.0259383	19.4898	0
WUDM	S. japonicum (Tsukuba, sporophyte) - S. japonicum (Tsukuba, sporophyte) vs. S. atrovirens (Ainan, sporophyte) - S. japonicum (Kobe, sporophyte)	-0.0649659	0.0224037	-2.89979	0.360477
WUDM	S. japonicum (Tsukuba, sporophyte) - S. nipponicum (Tsukuba, gametophyte) vs. S. atrovirens (Ainan, sporophyte) - S. japonicum (Kobe, sporophyte)	0.597317	0.0203169	29.4	0
WUDM	S. japonicum (Tsukuba, sporophyte) - S. nipponicum (Tsukuba, sporophyte) vs. S. atrovirens (Ainan, sporophyte) - S. japonicum (Kobe, sporophyte)	-0.017705	0.0210423	-0.841402	1
WUDM	S. nipponicum (Tsukuba, gametophyte) - S. nipponicum (Tsukuba, gametophyte) vs. S. atrovirens (Ainan, sporophyte) - S. japonicum (Kobe, sporophyte)	-0.075293	0.020663	-3.64386	0.0471097
WUDM	S. nipponicum (Tsukuba, sporophyte) - S. nipponicum (Tsukuba, gametophyte) vs. S. atrovirens (Ainan, sporophyte) - S. japonicum (Kobe, sporophyte)	0.592478	0.020464	28.9522	0
WUDM	S. nipponicum (Tsukuba, sporophyte) - S. nipponicum (Tsukuba, sporophyte) vs. S. atrovirens (Ainan, sporophyte) - S. japonicum (Kobe, sporophyte)	-0.00948196	0.0233727	-0.405685	1
WUDM	S. atrovirens (Ainan, sporophyte) - S. japonicum (Tsukuba, sporophyte) vs. S. atrovirens (Ainan, sporophyte) - S. japonicum (Tsukuba, gametophyte)	-0.513459	0.0366822	-13.9975	0
WUDM	S. atrovirens (Ainan, sporophyte) - S. nipponicum (Tsukuba, gametophyte) vs. S. atrovirens (Ainan, sporophyte) - S. japonicum (Tsukuba, gametophyte)	0.0901215	0.0356031	2.53128	0.657096
WUDM	S. atrovirens (Ainan, sporophyte) - S. nipponicum (Tsukuba, sporophyte) vs. S. atrovirens (Ainan, sporophyte) - S. japonicum (Tsukuba, gametophyte)	-0.48599	0.0371495	-13.082	0
WUDM	S. japonicum (Kobe, sporophyte) - S. japonicum (Kobe, sporophyte) vs. S. atrovirens (Ainan, sporophyte) - S. japonicum (Tsukuba, gametophyte)	-0.512761	0.0386665	-13.2611	0
WUDM	S. japonicum (Kobe, sporophyte) - S. nipponicum (Tsukuba, gametophyte) vs. S. atrovirens (Ainan, sporophyte) - S. japonicum (Tsukuba, gametophyte)	0.100112	0.0344431	2.9066	0.357183
WUDM	S. japonicum (Kobe, sporophyte) - S. nipponicum (Tsukuba, sporophyte) vs. S. atrovirens (Ainan, sporophyte) - S. japonicum (Tsukuba, gametophyte)	-0.485746	0.0351615	-13.8147	0
WUDM	S. japonicum (Tsukuba, gametophyte) - S. japonicum (Kobe, sporophyte) vs. S. atrovirens (Ainan, sporophyte) - S. japonicum (Tsukuba, gametophyte)	0.00495305	0.0402453	0.123072	1
WUDM	S. japonicum (Tsukuba, gametophyte) - S. japonicum (Tsukuba, gametophyte) vs. S. atrovirens (Ainan, sporophyte) - S. japonicum (Tsukuba, gametophyte)	-0.193625	0.0748773	-2.58589	0.614699
WUDM	S. japonicum (Tsukuba, gametophyte) - S. nipponicum (Tsukuba, gametophyte) vs. S. atrovirens (Ainan, sporophyte) - S. japonicum (Tsukuba, gametophyte)	-0.360713	0.0362813	-9.94211	0
WUDM	S. japonicum (Tsukuba, gametophyte) - S. nipponicum (Tsukuba, sporophyte) vs. S. atrovirens (Ainan, sporophyte) - S. japonicum (Tsukuba, gametophyte)	0.00929944	0.0382929	0.242851	1
WUDM	S. japonicum (Tsukuba, sporophyte) - S. japonicum (Kobe, sporophyte) vs. S. atrovirens (Ainan, sporophyte) - S. japonicum (Tsukuba, gametophyte)	-0.51348	0.0349427	-14.6949	0
WUDM	S. japonicum (Tsukuba, sporophyte) - S. japonicum (Tsukuba, gametophyte) vs. S. atrovirens (Ainan, sporophyte) - S. japonicum (Tsukuba, gametophyte)	0.00878026	0.0376874	0.232976	1
WUDM	S. japonicum (Tsukuba, sporophyte) - S. japonicum (Tsukuba, sporophyte) vs. S. atrovirens (Ainan, sporophyte) - S. japonicum (Tsukuba, gametophyte)	-0.561718	0.0353479	-15.8911	0
WUDM	S. japonicum (Tsukuba, sporophyte) - S. nipponicum (Tsukuba, gametophyte) vs. S. atrovirens (Ainan, sporophyte) - S. japonicum (Tsukuba, gametophyte)	0.100564	0.0340635	2.95226	0.323058
WUDM	S. japonicum (Tsukuba, sporophyte) - S. nipponicum (Tsukuba, sporophyte) vs. S. atrovirens (Ainan, sporophyte) - S. japonicum (Tsukuba, gametophyte)	-0.514457	0.0345011	-14.9113	0
WUDM	S. nipponicum (Tsukuba, gametophyte) - S. nipponicum (Tsukuba, gametophyte) vs. S. atrovirens (Ainan, sporophyte) - S. japonicum (Tsukuba, gametophyte)	-0.572045	0.0342711	-16.6918	0
WUDM	S. nipponicum (Tsukuba, sporophyte) - S. nipponicum (Tsukuba, gametophyte) vs. S. atrovirens (Ainan, sporophyte) - S. japonicum (Tsukuba, gametophyte)	0.0957258	0.0341515	2.80298	0.435956
WUDM	S. nipponicum (Tsukuba, sporophyte) - S. nipponicum (Tsukuba, sporophyte) vs. S. atrovirens (Ainan, sporophyte) - S. japonicum (Tsukuba, gametophyte)	-0.506234	0.0359699	-14.0738	0
WUDM	S. atrovirens (Ainan, sporophyte) - S. nipponicum (Tsukuba, gametophyte) vs. S. atrovirens (Ainan, sporophyte) - S. japonicum (Tsukuba, sporophyte)	0.603581	0.019249	31.3565	0
WUDM	S. atrovirens (Ainan, sporophyte) - S. nipponicum (Tsukuba, sporophyte) vs. S. atrovirens (Ainan, sporophyte) - S. japonicum (Tsukuba, sporophyte)	0.0274691	0.021978	1.24985	0.999975
WUDM	S. japonicum (Kobe, sporophyte) - S. japonicum (Kobe, sporophyte) vs. S. atrovirens (Ainan, sporophyte) - S. japonicum (Tsukuba, sporophyte)	0.000698282	0.0244548	0.028554	1
WUDM	S. japonicum (Kobe, sporophyte) - S. nipponicum (Tsukuba, gametophyte) vs. S. atrovirens (Ainan, sporophyte) - S. japonicum (Tsukuba, sporophyte)	0.613571	0.0170079	36.0757	0
WUDM	S. japonicum (Kobe, sporophyte) - S. nipponicum (Tsukuba, sporophyte) vs. S. atrovirens (Ainan, sporophyte) - S. japonicum (Tsukuba, sporophyte)	0.0277133	0.0184193	1.50458	0.999229
WUDM	S. japonicum (Tsukuba, gametophyte) - S. japonicum (Kobe, sporophyte) vs. S. atrovirens (Ainan, sporophyte) - S. japonicum (Tsukuba, sporophyte)	0.518412	0.0268818	19.2849	0
WUDM	S. japonicum (Tsukuba, gametophyte) - S. japonicum (Tsukuba, gametophyte) vs. S. atrovirens (Ainan, sporophyte) - S. japonicum (Tsukuba, sporophyte)	0.319835	0.0686262	4.66053	0.00081744
WUDM	S. japonicum (Tsukuba, gametophyte) - S. nipponicum (Tsukuba, gametophyte) vs. S. atrovirens (Ainan, sporophyte) - S. japonicum (Tsukuba, sporophyte)	0.152747	0.0204762	7.45969	6.107e-12
WUDM	S. japonicum (Tsukuba, gametophyte) - S. nipponicum (Tsukuba, sporophyte) vs. S. atrovirens (Ainan, sporophyte) - S. japonicum (Tsukuba, sporophyte)	0.522759	0.0238597	21.9097	0
WUDM	S. japonicum (Tsukuba, sporophyte) - S. japonicum (Kobe, sporophyte) vs. S. atrovirens (Ainan, sporophyte) - S. japonicum (Tsukuba, sporophyte)	-2.07757e-05	0.0179983	-0.00115432	1
WUDM	S. japonicum (Tsukuba, sporophyte) - S. japonicum (Tsukuba, gametophyte) vs. S. atrovirens (Ainan, sporophyte) - S. japonicum (Tsukuba, sporophyte)	0.52224	0.0228754	22.8298	0
WUDM	S. japonicum (Tsukuba, sporophyte) - S. japonicum (Tsukuba, sporophyte) vs. S. atrovirens (Ainan, sporophyte) - S. japonicum (Tsukuba, sporophyte)	-0.048259	0.0187727	-2.57069	0.625563
WUDM	S. japonicum (Tsukuba, sporophyte) - S. nipponicum (Tsukuba, gametophyte) vs. S. atrovirens (Ainan, sporophyte) - S. japonicum (Tsukuba, sporophyte)	0.614024	0.0162255	37.8431	0
WUDM	S. japonicum (Tsukuba, sporophyte) - S. nipponicum (Tsukuba, sporophyte) vs. S. atrovirens (Ainan, sporophyte) - S. japonicum (Tsukuba, sporophyte)	-0.000998049	0.0171251	-0.0582799	1
WUDM	S. nipponicum (Tsukuba, gametophyte) - S. nipponicum (Tsukuba, gametophyte) vs. S. atrovirens (Ainan, sporophyte) - S. japonicum (Tsukuba, sporophyte)	-0.058586	0.0166568	-3.51724	0.0706247
WUDM	S. nipponicum (Tsukuba, sporophyte) - S. nipponicum (Tsukuba, gametophyte) vs. S. atrovirens (Ainan, sporophyte) - S. japonicum (Tsukuba, sporophyte)	0.609185	0.0164094	37.1242	0
WUDM	S. nipponicum (Tsukuba, sporophyte) - S. nipponicum (Tsukuba, sporophyte) vs. S. atrovirens (Ainan, sporophyte) - S. japonicum (Tsukuba, sporophyte)	0.00722502	0.0199192	0.362716	1
WUDM	S. atrovirens (Ainan, sporophyte) - S. nipponicum (Tsukuba, sporophyte) vs. S. atrovirens (Ainan, sporophyte) - S. nipponicum (Tsukuba, gametophyte)	-0.576112	0.0201253	-28.6263	0
WUDM	S. japonicum (Kobe, sporophyte) - S. japonicum (Kobe, sporophyte) vs. S. atrovirens (Ainan, sporophyte) - S. nipponicum (Tsukuba, gametophyte)	-0.602883	0.0228042	-26.4373	0
WUDM	S. japonicum (Kobe, sporophyte) - S. nipponicum (Tsukuba, gametophyte) vs. S. atrovirens (Ainan, sporophyte) - S. nipponicum (Tsukuba, gametophyte)	0.00999067	0.0145349	0.687357	1
WUDM	S. japonicum (Kobe, sporophyte) - S. nipponicum (Tsukuba, sporophyte) vs. S. atrovirens (Ainan, sporophyte) - S. nipponicum (Tsukuba, gametophyte)	-0.575867	0.0161637	-35.6271	0
WUDM	S. japonicum (Tsukuba, gametophyte) - S. japonicum (Kobe, sporophyte) vs. S. atrovirens (Ainan, sporophyte) - S. nipponicum (Tsukuba, gametophyte)	-0.0851685	0.0253895	-3.35448	0.116801
WUDM	S. japonicum (Tsukuba, gametophyte) - S. japonicum (Tsukuba, gametophyte) vs. S. atrovirens (Ainan, sporophyte) - S. nipponicum (Tsukuba, gametophyte)	-0.283746	0.0680555	-4.16934	0.00677637
WUDM	S. japonicum (Tsukuba, gametophyte) - S. nipponicum (Tsukuba, gametophyte) vs. S. atrovirens (Ainan, sporophyte) - S. nipponicum (Tsukuba, gametophyte)	-0.450834	0.0184735	-24.4043	0
WUDM	S. japonicum (Tsukuba, gametophyte) - S. nipponicum (Tsukuba, sporophyte) vs. S. atrovirens (Ainan, sporophyte) - S. nipponicum (Tsukuba, gametophyte)	-0.0808221	0.0221649	-3.64641	0.0449172
WUDM	S. japonicum (Tsukuba, sporophyte) - S. japonicum (Kobe, sporophyte) vs. S. atrovirens (Ainan, sporophyte) - S. nipponicum (Tsukuba, gametophyte)	-0.603602	0.0156822	-38.4895	0
WUDM	S. japonicum (Tsukuba, sporophyte) - S. japonicum (Tsukuba, gametophyte) vs. S. atrovirens (Ainan, sporophyte) - S. nipponicum (Tsukuba, gametophyte)	-0.0813413	0.0211016	-3.85474	0.0226435
WUDM	S. japonicum (Tsukuba, sporophyte) - S. japonicum (Tsukuba, sporophyte) vs. S. atrovirens (Ainan, sporophyte) - S. nipponicum (Tsukuba, gametophyte)	-0.65184	0.0165653	-39.3496	0
WUDM	S. japonicum (Tsukuba, sporophyte) - S. nipponicum (Tsukuba, gametophyte) vs. S. atrovirens (Ainan, sporophyte) - S. nipponicum (Tsukuba, gametophyte)	0.0104428	0.0136111	0.767228	1
WUDM	S. japonicum (Tsukuba, sporophyte) - S. nipponicum (Tsukuba, sporophyte) vs. S. atrovirens (Ainan, sporophyte) - S. nipponicum (Tsukuba, gametophyte)	-0.604579	0.0146719	-41.2067	0
WUDM	S. nipponicum (Tsukuba, gametophyte) - S. nipponicum (Tsukuba, gametophyte) vs. S. atrovirens (Ainan, sporophyte) - S. nipponicum (Tsukuba, gametophyte)	-0.662167	0.0141225	-46.8874	0
WUDM	S. nipponicum (Tsukuba, sporophyte) - S. nipponicum (Tsukuba, gametophyte) vs. S. atrovirens (Ainan, sporophyte) - S. nipponicum (Tsukuba, gametophyte)	0.00560429	0.0138298	0.405234	1
WUDM	S. nipponicum (Tsukuba, sporophyte) - S. nipponicum (Tsukuba, sporophyte) vs. S. atrovirens (Ainan, sporophyte) - S. nipponicum (Tsukuba, gametophyte)	-0.596356	0.0178541	-33.4015	0
WUDM	S. japonicum (Kobe, sporophyte) - S. japonicum (Kobe, sporophyte) vs. S. atrovirens (Ainan, sporophyte) - S. nipponicum (Tsukuba, sporophyte)	-0.0267708	0.0251504	-1.06443	0.999999
WUDM	S. japonicum (Kobe, sporophyte) - S. nipponicum (Tsukuba, gametophyte) vs. S. atrovirens (Ainan, sporophyte) - S. nipponicum (Tsukuba, sporophyte)	0.586102	0.0179936	32.5728	0
WUDM	S. japonicum (Kobe, sporophyte) - S. nipponicum (Tsukuba, sporophyte) vs. S. atrovirens (Ainan, sporophyte) - S. nipponicum (Tsukuba, sporophyte)	0.000244278	0.0193332	0.0126351	1
WUDM	S. japonicum (Tsukuba, gametophyte) - S. japonicum (Kobe, sporophyte) vs. S. atrovirens (Ainan, sporophyte) - S. nipponicum (Tsukuba, sporophyte)	0.490943	0.027516	17.8421	0
WUDM	S. japonicum (Tsukuba, gametophyte) - S. japonicum (Tsukuba, gametophyte) vs. S. atrovirens (Ainan, sporophyte) - S. nipponicum (Tsukuba, sporophyte)	0.292366	0.0688771	4.24474	0.00497324
WUDM	S. japonicum (Tsukuba, gametophyte) - S. nipponicum (Tsukuba, gametophyte) vs. S. atrovirens (Ainan, sporophyte) - S. nipponicum (Tsukuba, sporophyte)	0.125277	0.0213021	5.88099	2.89064e-07
WUDM	S. japonicum (Tsukuba, gametophyte) - S. nipponicum (Tsukuba, sporophyte) vs. S. atrovirens (Ainan, sporophyte) - S. nipponicum (Tsukuba, sporophyte)	0.49529	0.0245721	20.1566	0
WUDM	S. japonicum (Tsukuba, sporophyte) - S. japonicum (Kobe, sporophyte) vs. S. atrovirens (Ainan, sporophyte) - S. nipponicum (Tsukuba, sporophyte)	-0.0274898	0.0189325	-1.45199	0.999593
WUDM	S. japonicum (Tsukuba, sporophyte) - S. japonicum (Tsukuba, gametophyte) vs. S. atrovirens (Ainan, sporophyte) - S. nipponicum (Tsukuba, sporophyte)	0.49477	0.0236175	20.9493	0
WUDM	S. japonicum (Tsukuba, sporophyte) - S. japonicum (Tsukuba, sporophyte) vs. S. atrovirens (Ainan, sporophyte) - S. nipponicum (Tsukuba, sporophyte)	-0.075728	0.0196702	-3.84988	0.0240099
WUDM	S. japonicum (Tsukuba, sporophyte) - S. nipponicum (Tsukuba, gametophyte) vs. S. atrovirens (Ainan, sporophyte) - S. nipponicum (Tsukuba, sporophyte)	0.586555	0.017256	33.9914	0
WUDM	S. japonicum (Tsukuba, sporophyte) - S. nipponicum (Tsukuba, sporophyte) vs. S. atrovirens (Ainan, sporophyte) - S. nipponicum (Tsukuba, sporophyte)	-0.0284671	0.0181044	-1.57238	0.998399
WUDM	S. nipponicum (Tsukuba, gametophyte) - S. nipponicum (Tsukuba, gametophyte) vs. S. atrovirens (Ainan, sporophyte) - S. nipponicum (Tsukuba, sporophyte)	-0.0860551	0.0176622	-4.87229	0.000326884
WUDM	S. nipponicum (Tsukuba, sporophyte) - S. nipponicum (Tsukuba, gametophyte) vs. S. atrovirens (Ainan, sporophyte) - S. nipponicum (Tsukuba, sporophyte)	0.581716	0.017429	33.3764	0
WUDM	S. nipponicum (Tsukuba, sporophyte) - S. nipponicum (Tsukuba, sporophyte) vs. S. atrovirens (Ainan, sporophyte) - S. nipponicum (Tsukuba, sporophyte)	-0.020244	0.0207672	-0.974808	1
WUDM	S. japonicum (Kobe, sporophyte) - S. nipponicum (Tsukuba, gametophyte) vs. S. japonicum (Kobe, sporophyte) - S. japonicum (Kobe, sporophyte)	0.612873	0.020947	29.2582	0
WUDM	S. japonicum (Kobe, sporophyte) - S. nipponicum (Tsukuba, sporophyte) vs. S. japonicum (Kobe, sporophyte) - S. japonicum (Kobe, sporophyte)	0.0270151	0.0221084	1.22194	0.999984
WUDM	S. japonicum (Tsukuba, gametophyte) - S. japonicum (Kobe, sporophyte) vs. S. japonicum (Kobe, sporophyte) - S. japonicum (Kobe, sporophyte)	0.517714	0.029532	17.5306	0
WUDM	S. japonicum (Tsukuba, gametophyte) - S. japonicum (Tsukuba, gametophyte) vs. S. japonicum (Kobe, sporophyte) - S. japonicum (Kobe, sporophyte)	0.319136	0.069707	4.57826	0.00109891
WUDM	S. japonicum (Tsukuba, gametophyte) - S. nipponicum (Tsukuba, gametophyte) vs. S. japonicum (Kobe, sporophyte) - S. japonicum (Kobe, sporophyte)	0.152048	0.0238492	6.37539	1.15088e-08
WUDM	S. japonicum (Tsukuba, gametophyte) - S. nipponicum (Tsukuba, sporophyte) vs. S. japonicum (Kobe, sporophyte) - S. japonicum (Kobe, sporophyte)	0.52206	0.0268104	19.4723	0
WUDM	S. japonicum (Tsukuba, sporophyte) - S. japonicum (Kobe, sporophyte) vs. S. japonicum (Kobe, sporophyte) - S. japonicum (Kobe, sporophyte)	-0.000719057	0.0217588	-0.0330467	1
WUDM	S. japonicum (Tsukuba, sporophyte) - S. japonicum (Tsukuba, gametophyte) vs. S. japonicum (Kobe, sporophyte) - S. japonicum (Kobe, sporophyte)	0.521541	0.0259383	20.107	0
WUDM	S. japonicum (Tsukuba, sporophyte) - S. japonicum (Tsukuba, sporophyte) vs. S. japonicum (Kobe, sporophyte) - S. japonicum (Kobe, sporophyte)	-0.0489572	0.0224037	-2.18523	0.890333
WUDM	S. japonicum (Tsukuba, sporophyte) - S. nipponicum (Tsukuba, gametophyte) vs. S. japonicum (Kobe, sporophyte) - S. japonicum (Kobe, sporophyte)	0.613325	0.0203169	30.1879	0
WUDM	S. japonicum (Tsukuba, sporophyte) - S. nipponicum (Tsukuba, sporophyte) vs. S. japonicum (Kobe, sporophyte) - S. japonicum (Kobe, sporophyte)	-0.00169633	0.0210423	-0.0806153	1
WUDM	S. nipponicum (Tsukuba, gametophyte) - S. nipponicum (Tsukuba, gametophyte) vs. S. japonicum (Kobe, sporophyte) - S. japonicum (Kobe, sporophyte)	-0.0592843	0.020663	-2.86911	0.38648
WUDM	S. nipponicum (Tsukuba, sporophyte) - S. nipponicum (Tsukuba, gametophyte) vs. S. japonicum (Kobe, sporophyte) - S. japonicum (Kobe, sporophyte)	0.608487	0.020464	29.7345	0
WUDM	S. nipponicum (Tsukuba, sporophyte) - S. nipponicum (Tsukuba, sporophyte) vs. S. japonicum (Kobe, sporophyte) - S. japonicum (Kobe, sporophyte)	0.00652674	0.0233727	0.279246	1
WUDM	S. japonicum (Kobe, sporophyte) - S. nipponicum (Tsukuba, sporophyte) vs. S. japonicum (Kobe, sporophyte) - S. nipponicum (Tsukuba, gametophyte)	-0.585858	0.0134168	-43.6659	0
WUDM	S. japonicum (Tsukuba, gametophyte) - S. japonicum (Kobe, sporophyte) vs. S. japonicum (Kobe, sporophyte) - S. nipponicum (Tsukuba, gametophyte)	-0.0951592	0.0237354	-4.00917	0.0128373
WUDM	S. japonicum (Tsukuba, gametophyte) - S. japonicum (Tsukuba, gametophyte) vs. S. japonicum (Kobe, sporophyte) - S. nipponicum (Tsukuba, gametophyte)	-0.293737	0.0674558	-4.35451	0.00345207
WUDM	S. japonicum (Tsukuba, gametophyte) - S. nipponicum (Tsukuba, gametophyte) vs. S. japonicum (Kobe, sporophyte) - S. nipponicum (Tsukuba, gametophyte)	-0.460825	0.016125	-28.5782	0
WUDM	S. japonicum (Tsukuba, gametophyte) - S. nipponicum (Tsukuba, sporophyte) vs. S. japonicum (Kobe, sporophyte) - S. nipponicum (Tsukuba, gametophyte)	-0.0908128	0.0202491	-4.48478	0.00174981
WUDM	S. japonicum (Tsukuba, sporophyte) - S. japonicum (Kobe, sporophyte) vs. S. japonicum (Kobe, sporophyte) - S. nipponicum (Tsukuba, gametophyte)	-0.613592	0.0128327	-47.8149	0
WUDM	S. japonicum (Tsukuba, sporophyte) - S. japonicum (Tsukuba, gametophyte) vs. S. japonicum (Kobe, sporophyte) - S. nipponicum (Tsukuba, gametophyte)	-0.091332	0.0190794	-4.78694	0.000380343
WUDM	S. japonicum (Tsukuba, sporophyte) - S. japonicum (Tsukuba, sporophyte) vs. S. japonicum (Kobe, sporophyte) - S. nipponicum (Tsukuba, gametophyte)	-0.66183	0.013898	-47.6205	0
WUDM	S. japonicum (Tsukuba, sporophyte) - S. nipponicum (Tsukuba, gametophyte) vs. S. japonicum (Kobe, sporophyte) - S. nipponicum (Tsukuba, gametophyte)	0.000452144	0.0101984	0.044335	1
WUDM	S. japonicum (Tsukuba, sporophyte) - S. nipponicum (Tsukuba, sporophyte) vs. S. japonicum (Kobe, sporophyte) - S. nipponicum (Tsukuba, gametophyte)	-0.61457	0.0115762	-53.089	0
WUDM	S. nipponicum (Tsukuba, gametophyte) - S. nipponicum (Tsukuba, gametophyte) vs. S. japonicum (Kobe, sporophyte) - S. nipponicum (Tsukuba, gametophyte)	-0.672158	0.0108715	-61.8275	0
WUDM	S. nipponicum (Tsukuba, sporophyte) - S. nipponicum (Tsukuba, gametophyte) vs. S. japonicum (Kobe, sporophyte) - S. nipponicum (Tsukuba, gametophyte)	-0.00438638	0.0104884	-0.418212	1
WUDM	S. nipponicum (Tsukuba, sporophyte) - S. nipponicum (Tsukuba, sporophyte) vs. S. japonicum (Kobe, sporophyte) - S. nipponicum (Tsukuba, gametophyte)	-0.606346	0.0154115	-39.3437	0
WUDM	S. japonicum (Tsukuba, gametophyte) - S. japonicum (Kobe, sporophyte) vs. S. japonicum (Kobe, sporophyte) - S. nipponicum (Tsukuba, sporophyte)	0.490699	0.0247664	19.8131	0
WUDM	S. japonicum (Tsukuba, gametophyte) - S. japonicum (Tsukuba, gametophyte) vs. S. japonicum (Kobe, sporophyte) - S. nipponicum (Tsukuba, sporophyte)	0.292121	0.0678255	4.30696	0.0036255
WUDM	S. japonicum (Tsukuba, gametophyte) - S. nipponicum (Tsukuba, gametophyte) vs. S. japonicum (Kobe, sporophyte) - S. nipponicum (Tsukuba, sporophyte)	0.125033	0.0176074	7.10118	2.1002e-10
WUDM	S. japonicum (Tsukuba, gametophyte) - S. nipponicum (Tsukuba, sporophyte) vs. S. japonicum (Kobe, sporophyte) - S. nipponicum (Tsukuba, sporophyte)	0.495045	0.0214483	23.0809	0
WUDM	S. japonicum (Tsukuba, sporophyte) - S. japonicum (Kobe, sporophyte) vs. S. japonicum (Kobe, sporophyte) - S. nipponicum (Tsukuba, sporophyte)	-0.0277341	0.014652	-1.89286	0.977331
WUDM	S. japonicum (Tsukuba, sporophyte) - S. japonicum (Tsukuba, gametophyte) vs. S. japonicum (Kobe, sporophyte) - S. nipponicum (Tsukuba, sporophyte)	0.494526	0.0203476	24.3039	0
WUDM	S. japonicum (Tsukuba, sporophyte) - S. japonicum (Tsukuba, sporophyte) vs. S. japonicum (Kobe, sporophyte) - S. nipponicum (Tsukuba, sporophyte)	-0.0759723	0.0155935	-4.87204	0.000267893
WUDM	S. japonicum (Tsukuba, sporophyte) - S. nipponicum (Tsukuba, gametophyte) vs. S. japonicum (Kobe, sporophyte) - S. nipponicum (Tsukuba, sporophyte)	0.58631	0.0124101	47.2447	0
WUDM	S. japonicum (Tsukuba, sporophyte) - S. nipponicum (Tsukuba, sporophyte) vs. S. japonicum (Kobe, sporophyte) - S. nipponicum (Tsukuba, sporophyte)	-0.0287114	0.0135651	-2.11656	0.918476
WUDM	S. nipponicum (Tsukuba, gametophyte) - S. nipponicum (Tsukuba, gametophyte) vs. S. japonicum (Kobe, sporophyte) - S. nipponicum (Tsukuba, sporophyte)	-0.0862994	0.0129689	-6.65433	1.60957e-09
WUDM	S. nipponicum (Tsukuba, sporophyte) - S. nipponicum (Tsukuba, gametophyte) vs. S. japonicum (Kobe, sporophyte) - S. nipponicum (Tsukuba, sporophyte)	0.581472	0.0126495	45.9679	0
WUDM	S. nipponicum (Tsukuba, sporophyte) - S. nipponicum (Tsukuba, sporophyte) vs. S. japonicum (Kobe, sporophyte) - S. nipponicum (Tsukuba, sporophyte)	-0.0204883	0.0169564	-1.2083	0.999988
WUDM	S. japonicum (Tsukuba, gametophyte) - S. japonicum (Tsukuba, gametophyte) vs. S. japonicum (Tsukuba, gametophyte) - S. japonicum (Kobe, sporophyte)	-0.198578	0.070595	-2.81292	0.427529
WUDM	S. japonicum (Tsukuba, gametophyte) - S. nipponicum (Tsukuba, gametophyte) vs. S. japonicum (Tsukuba, gametophyte) - S. japonicum (Kobe, sporophyte)	-0.365666	0.0263321	-13.8867	0
WUDM	S. japonicum (Tsukuba, gametophyte) - S. nipponicum (Tsukuba, sporophyte) vs. S. japonicum (Tsukuba, gametophyte) - S. japonicum (Kobe, sporophyte)	0.00434639	0.0290411	0.149663	1
WUDM	S. japonicum (Tsukuba, sporophyte) - S. japonicum (Kobe, sporophyte) vs. S. japonicum (Tsukuba, gametophyte) - S. japonicum (Kobe, sporophyte)	-0.518433	0.0244548	-21.1996	0
WUDM	S. japonicum (Tsukuba, sporophyte) - S. japonicum (Tsukuba, gametophyte) vs. S. japonicum (Tsukuba, gametophyte) - S. japonicum (Kobe, sporophyte)	0.00382721	0.028238	0.135534	1
WUDM	S. japonicum (Tsukuba, sporophyte) - S. japonicum (Tsukuba, sporophyte) vs. S. japonicum (Tsukuba, gametophyte) - S. japonicum (Kobe, sporophyte)	-0.566671	0.0250303	-22.6394	0
WUDM	S. japonicum (Tsukuba, sporophyte) - S. nipponicum (Tsukuba, gametophyte) vs. S. japonicum (Tsukuba, gametophyte) - S. japonicum (Kobe, sporophyte)	0.0956113	0.0231812	4.12452	0.00780586
WUDM	S. japonicum (Tsukuba, sporophyte) - S. nipponicum (Tsukuba, sporophyte) vs. S. japonicum (Tsukuba, gametophyte) - S. japonicum (Kobe, sporophyte)	-0.51941	0.0238195	-21.8061	0
WUDM	S. nipponicum (Tsukuba, gametophyte) - S. nipponicum (Tsukuba, gametophyte) vs. S. japonicum (Tsukuba, gametophyte) - S. japonicum (Kobe, sporophyte)	-0.576998	0.0234851	-24.5687	0
WUDM	S. nipponicum (Tsukuba, sporophyte) - S. nipponicum (Tsukuba, gametophyte) vs. S. japonicum (Tsukuba, gametophyte) - S. japonicum (Kobe, sporophyte)	0.0907728	0.0233103	3.89411	0.0192237
WUDM	S. nipponicum (Tsukuba, sporophyte) - S. nipponicum (Tsukuba, sporophyte) vs. S. japonicum (Tsukuba, gametophyte) - S. japonicum (Kobe, sporophyte)	-0.511187	0.0259013	-19.736	0
WUDM	S. japonicum (Tsukuba, gametophyte) - S. nipponicum (Tsukuba, gametophyte) vs. S. japonicum (Tsukuba, gametophyte) - S. japonicum (Tsukuba, gametophyte)	-0.167088	0.0684127	-2.44235	0.730236
WUDM	S. japonicum (Tsukuba, gametophyte) - S. nipponicum (Tsukuba, sporophyte) vs. S. japonicum (Tsukuba, gametophyte) - S. japonicum (Tsukuba, gametophyte)	0.202924	0.0695004	2.91975	0.347079
WUDM	S. japonicum (Tsukuba, sporophyte) - S. japonicum (Kobe, sporophyte) vs. S. japonicum (Tsukuba, gametophyte) - S. japonicum (Tsukuba, gametophyte)	-0.319855	0.0677123	-4.72374	0.000617582
WUDM	S. japonicum (Tsukuba, sporophyte) - S. japonicum (Tsukuba, gametophyte) vs. S. japonicum (Tsukuba, gametophyte) - S. japonicum (Tsukuba, gametophyte)	0.202405	0.0691687	2.92625	0.341876
WUDM	S. japonicum (Tsukuba, sporophyte) - S. japonicum (Tsukuba, sporophyte) vs. S. japonicum (Tsukuba, gametophyte) - S. japonicum (Tsukuba, gametophyte)	-0.368094	0.0679223	-5.41933	5.82734e-06
WUDM	S. japonicum (Tsukuba, sporophyte) - S. nipponicum (Tsukuba, gametophyte) vs. S. japonicum (Tsukuba, gametophyte) - S. japonicum (Tsukuba, gametophyte)	0.294189	0.0672628	4.37372	0.00284336
WUDM	S. japonicum (Tsukuba, sporophyte) - S. nipponicum (Tsukuba, sporophyte) vs. S. japonicum (Tsukuba, gametophyte) - S. japonicum (Tsukuba, gametophyte)	-0.320833	0.0674855	-4.7541	0.00046526
WUDM	S. nipponicum (Tsukuba, gametophyte) - S. nipponicum (Tsukuba, gametophyte) vs. S. japonicum (Tsukuba, gametophyte) - S. japonicum (Tsukuba, gametophyte)	-0.378421	0.0673682	-5.6172	6.49875e-06
WUDM	S. nipponicum (Tsukuba, sporophyte) - S. nipponicum (Tsukuba, gametophyte) vs. S. japonicum (Tsukuba, gametophyte) - S. japonicum (Tsukuba, gametophyte)	0.289351	0.0673074	4.29894	0.00430849
WUDM	S. nipponicum (Tsukuba, sporophyte) - S. nipponicum (Tsukuba, sporophyte) vs. S. japonicum (Tsukuba, gametophyte) - S. japonicum (Tsukuba, gametophyte)	-0.31261	0.0682481	-4.58049	0.00112306
WUDM	S. japonicum (Tsukuba, gametophyte) - S. nipponicum (Tsukuba, sporophyte) vs. S. japonicum (Tsukuba, gametophyte) - S. nipponicum (Tsukuba, gametophyte)	0.370012	0.0232386	15.9223	0
WUDM	S. japonicum (Tsukuba, sporophyte) - S. japonicum (Kobe, sporophyte) vs. S. japonicum (Tsukuba, gametophyte) - S. nipponicum (Tsukuba, gametophyte)	-0.152767	0.0171664	-8.8992	1.11022e-16
WUDM	S. japonicum (Tsukuba, sporophyte) - S. japonicum (Tsukuba, gametophyte) vs. S. japonicum (Tsukuba, gametophyte) - S. nipponicum (Tsukuba, gametophyte)	0.369493	0.0222268	16.6237	0
WUDM	S. japonicum (Tsukuba, sporophyte) - S. japonicum (Tsukuba, sporophyte) vs. S. japonicum (Tsukuba, gametophyte) - S. nipponicum (Tsukuba, gametophyte)	-0.201005	0.0179767	-11.1814	0
WUDM	S. japonicum (Tsukuba, sporophyte) - S. nipponicum (Tsukuba, gametophyte) vs. S. japonicum (Tsukuba, gametophyte) - S. nipponicum (Tsukuba, gametophyte)	0.461277	0.0152975	30.1537	0
WUDM	S. japonicum (Tsukuba, sporophyte) - S. nipponicum (Tsukuba, sporophyte) vs. S. japonicum (Tsukuba, gametophyte) - S. nipponicum (Tsukuba, gametophyte)	-0.153745	0.0162486	-9.46202	0
WUDM	S. nipponicum (Tsukuba, gametophyte) - S. nipponicum (Tsukuba, gametophyte) vs. S. japonicum (Tsukuba, gametophyte) - S. nipponicum (Tsukuba, gametophyte)	-0.211333	0.0157543	-13.4143	0
WUDM	S. nipponicum (Tsukuba, sporophyte) - S. nipponicum (Tsukuba, gametophyte) vs. S. japonicum (Tsukuba, gametophyte) - S. nipponicum (Tsukuba, gametophyte)	0.456439	0.0154924	29.462	0
WUDM	S. nipponicum (Tsukuba, sporophyte) - S. nipponicum (Tsukuba, sporophyte) vs. S. japonicum (Tsukuba, gametophyte) - S. nipponicum (Tsukuba, gametophyte)	-0.145522	0.0191709	-7.59075	1.67988e-12
WUDM	S. japonicum (Tsukuba, sporophyte) - S. japonicum (Kobe, sporophyte) vs. S. japonicum (Tsukuba, gametophyte) - S. nipponicum (Tsukuba, sporophyte)	-0.52278	0.0210878	-24.7906	0
WUDM	S. japonicum (Tsukuba, sporophyte) - S. japonicum (Tsukuba, gametophyte) vs. S. japonicum (Tsukuba, gametophyte) - S. nipponicum (Tsukuba, sporophyte)	-0.00051918	0.025378	-0.0204579	1
WUDM	S. japonicum (Tsukuba, sporophyte) - S. japonicum (Tsukuba, sporophyte) vs. S. japonicum (Tsukuba, gametophyte) - S. nipponicum (Tsukuba, sporophyte)	-0.571018	0.0217525	-26.2506	0
WUDM	S. japonicum (Tsukuba, sporophyte) - S. nipponicum (Tsukuba, gametophyte) vs. S. japonicum (Tsukuba, gametophyte) - S. nipponicum (Tsukuba, sporophyte)	0.0912649	0.0195965	4.65719	0.000817272
WUDM	S. japonicum (Tsukuba, sporophyte) - S. nipponicum (Tsukuba, sporophyte) vs. S. japonicum (Tsukuba, gametophyte) - S. nipponicum (Tsukuba, sporophyte)	-0.523757	0.0203476	-25.7404	0
WUDM	S. nipponicum (Tsukuba, gametophyte) - S. nipponicum (Tsukuba, gametophyte) vs. S. japonicum (Tsukuba, gametophyte) - S. nipponicum (Tsukuba, sporophyte)	-0.581345	0.0199551	-29.1326	0
WUDM	S. nipponicum (Tsukuba, sporophyte) - S. nipponicum (Tsukuba, gametophyte) vs. S. japonicum (Tsukuba, gametophyte) - S. nipponicum (Tsukuba, sporophyte)	0.0864264	0.019749	4.37623	0.00261804
WUDM	S. nipponicum (Tsukuba, sporophyte) - S. nipponicum (Tsukuba, sporophyte) vs. S. japonicum (Tsukuba, gametophyte) - S. nipponicum (Tsukuba, sporophyte)	-0.515534	0.0227494	-22.6615	0
WUDM	S. japonicum (Tsukuba, sporophyte) - S. japonicum (Tsukuba, gametophyte) vs. S. japonicum (Tsukuba, sporophyte) - S. japonicum (Kobe, sporophyte)	0.52226	0.0199673	26.1558	0
WUDM	S. japonicum (Tsukuba, sporophyte) - S. japonicum (Tsukuba, sporophyte) vs. S. japonicum (Tsukuba, sporophyte) - S. japonicum (Kobe, sporophyte)	-0.0482382	0.0150938	-3.19588	0.18333
WUDM	S. japonicum (Tsukuba, sporophyte) - S. nipponicum (Tsukuba, gametophyte) vs. S. japonicum (Tsukuba, sporophyte) - S. japonicum (Kobe, sporophyte)	0.614044	0.0117761	52.1435	0
WUDM	S. japonicum (Tsukuba, sporophyte) - S. nipponicum (Tsukuba, sporophyte) vs. S. japonicum (Tsukuba, sporophyte) - S. japonicum (Kobe, sporophyte)	-0.000977273	0.0129876	-0.0752467	1
WUDM	S. nipponicum (Tsukuba, gametophyte) - S. nipponicum (Tsukuba, gametophyte) vs. S. japonicum (Tsukuba, sporophyte) - S. japonicum (Kobe, sporophyte)	-0.0585653	0.0123636	-4.73692	0.000589556
WUDM	S. nipponicum (Tsukuba, sporophyte) - S. nipponicum (Tsukuba, gametophyte) vs. S. japonicum (Tsukuba, sporophyte) - S. japonicum (Kobe, sporophyte)	0.609206	0.0120281	50.6484	0
WUDM	S. nipponicum (Tsukuba, sporophyte) - S. nipponicum (Tsukuba, sporophyte) vs. S. japonicum (Tsukuba, sporophyte) - S. japonicum (Kobe, sporophyte)	0.0072458	0.016498	0.439193	1
WUDM	S. japonicum (Tsukuba, sporophyte) - S. japonicum (Tsukuba, sporophyte) vs. S. japonicum (Tsukuba, sporophyte) - S. japonicum (Tsukuba, gametophyte)	-0.570498	0.0206681	-27.6029	0
WUDM	S. japonicum (Tsukuba, sporophyte) - S. nipponicum (Tsukuba, gametophyte) vs. S. japonicum (Tsukuba, sporophyte) - S. japonicum (Tsukuba, gametophyte)	0.0917841	0.0183854	4.99224	9.25455e-05
WUDM	S. japonicum (Tsukuba, sporophyte) - S. nipponicum (Tsukuba, sporophyte) vs. S. japonicum (Tsukuba, sporophyte) - S. japonicum (Tsukuba, gametophyte)	-0.523238	0.0191839	-27.2748	0
WUDM	S. nipponicum (Tsukuba, gametophyte) - S. nipponicum (Tsukuba, gametophyte) vs. S. japonicum (Tsukuba, sporophyte) - S. japonicum (Tsukuba, gametophyte)	-0.580826	0.0187671	-30.9491	0
WUDM	S. nipponicum (Tsukuba, sporophyte) - S. nipponicum (Tsukuba, gametophyte) vs. S. japonicum (Tsukuba, sporophyte) - S. japonicum (Tsukuba, gametophyte)	0.0869456	0.0185478	4.68764	0.000628338
WUDM	S. nipponicum (Tsukuba, sporophyte) - S. nipponicum (Tsukuba, sporophyte) vs. S. japonicum (Tsukuba, sporophyte) - S. japonicum (Tsukuba, gametophyte)	-0.515015	0.0217147	-23.7173	0
WUDM	S. japonicum (Tsukuba, sporophyte) - S. nipponicum (Tsukuba, gametophyte) vs. S. japonicum (Tsukuba, sporophyte) - S. japonicum (Tsukuba, sporophyte)	0.662283	0.0129288	51.2254	0
WUDM	S. japonicum (Tsukuba, sporophyte) - S. nipponicum (Tsukuba, sporophyte) vs. S. japonicum (Tsukuba, sporophyte) - S. japonicum (Tsukuba, sporophyte)	0.0472609	0.0140412	3.36587	0.113558
WUDM	S. nipponicum (Tsukuba, gametophyte) - S. nipponicum (Tsukuba, gametophyte) vs. S. japonicum (Tsukuba, sporophyte) - S. japonicum (Tsukuba, sporophyte)	-0.0103271	0.0134661	-0.766894	1
WUDM	S. nipponicum (Tsukuba, sporophyte) - S. nipponicum (Tsukuba, gametophyte) vs. S. japonicum (Tsukuba, sporophyte) - S. japonicum (Tsukuba, sporophyte)	0.657444	0.0131588	49.9623	0
WUDM	S. nipponicum (Tsukuba, sporophyte) - S. nipponicum (Tsukuba, sporophyte) vs. S. japonicum (Tsukuba, sporophyte) - S. japonicum (Tsukuba, sporophyte)	0.055484	0.0173396	3.19984	0.178276
WUDM	S. japonicum (Tsukuba, sporophyte) - S. nipponicum (Tsukuba, sporophyte) vs. S. japonicum (Tsukuba, sporophyte) - S. nipponicum (Tsukuba, gametophyte)	-0.615022	0.0103926	-59.1786	0
WUDM	S. nipponicum (Tsukuba, gametophyte) - S. nipponicum (Tsukuba, gametophyte) vs. S. japonicum (Tsukuba, sporophyte) - S. nipponicum (Tsukuba, gametophyte)	-0.67261	0.00960144	-70.053	0
WUDM	S. nipponicum (Tsukuba, sporophyte) - S. nipponicum (Tsukuba, gametophyte) vs. S. japonicum (Tsukuba, sporophyte) - S. nipponicum (Tsukuba, gametophyte)	-0.00483852	0.00916544	-0.527909	1
WUDM	S. nipponicum (Tsukuba, sporophyte) - S. nipponicum (Tsukuba, sporophyte) vs. S. japonicum (Tsukuba, sporophyte) - S. nipponicum (Tsukuba, gametophyte)	-0.606799	0.0145435	-41.723	0
WUDM	S. nipponicum (Tsukuba, gametophyte) - S. nipponicum (Tsukuba, gametophyte) vs. S. japonicum (Tsukuba, sporophyte) - S. nipponicum (Tsukuba, sporophyte)	-0.057588	0.0110539	-5.20972	3.05966e-05
WUDM	S. nipponicum (Tsukuba, sporophyte) - S. nipponicum (Tsukuba, gametophyte) vs. S. japonicum (Tsukuba, sporophyte) - S. nipponicum (Tsukuba, sporophyte)	0.610183	0.0106774	57.1471	0
WUDM	S. nipponicum (Tsukuba, sporophyte) - S. nipponicum (Tsukuba, sporophyte) vs. S. japonicum (Tsukuba, sporophyte) - S. nipponicum (Tsukuba, sporophyte)	0.00822307	0.0155408	0.529129	1
WUDM	S. nipponicum (Tsukuba, sporophyte) - S. nipponicum (Tsukuba, gametophyte) vs. S. nipponicum (Tsukuba, gametophyte) - S. nipponicum (Tsukuba, gametophyte)	0.667771	0.00990899	67.3904	0
WUDM	S. nipponicum (Tsukuba, sporophyte) - S. nipponicum (Tsukuba, sporophyte) vs. S. nipponicum (Tsukuba, gametophyte) - S. nipponicum (Tsukuba, gametophyte)	0.0658111	0.0150232	4.38063	0.00275624
WUDM	S. nipponicum (Tsukuba, sporophyte) - S. nipponicum (Tsukuba, sporophyte) vs. S. nipponicum (Tsukuba, sporophyte) - S. nipponicum (Tsukuba, gametophyte)	-0.60196	0.0147484	-40.8154	0
UDM	S. atrovirens (Ainan, gametophyte) - S. japonicum (Kobe, sporophyte) vs. S. atrovirens (Ainan, gametophyte) - S. atrovirens (Ainan, gametophyte)	0.199473	0.0748176	2.66612	0.54712
UDM	S. atrovirens (Ainan, gametophyte) - S. japonicum (Tsukuba, gametophyte) vs. S. atrovirens (Ainan, gametophyte) - S. atrovirens (Ainan, gametophyte)	0.0322273	0.0848352	0.379881	1
UDM	S. atrovirens (Ainan, gametophyte) - S. japonicum (Tsukuba, sporophyte) vs. S. atrovirens (Ainan, gametophyte) - S. atrovirens (Ainan, gametophyte)	0.129821	0.0726486	1.78697	0.989132
UDM	S. atrovirens (Ainan, gametophyte) - S. nipponicum (Tsukuba, gametophyte) vs. S. atrovirens (Ainan, gametophyte) - S. atrovirens (Ainan, gametophyte)	-0.0248553	0.0714907	-0.347671	1
UDM	S. atrovirens (Ainan, gametophyte) - S. nipponicum (Tsukuba, sporophyte) vs. S. atrovirens (Ainan, gametophyte) - S. atrovirens (Ainan, gametophyte)	0.145854	0.0731548	1.99377	0.957539
UDM	S. atrovirens (Ainan, sporophyte) - S. atrovirens (Ainan, gametophyte) vs. S. atrovirens (Ainan, gametophyte) - S. atrovirens (Ainan, gametophyte)	0.0974199	0.0812236	1.1994	0.999989
UDM	S. atrovirens (Ainan, sporophyte) - S. atrovirens (Ainan, sporophyte) vs. S. atrovirens (Ainan, gametophyte) - S. atrovirens (Ainan, gametophyte)	-0.134327	0.0979593	-1.37125	0.999852
UDM	S. atrovirens (Ainan, sporophyte) - S. japonicum (Kobe, sporophyte) vs. S. atrovirens (Ainan, gametophyte) - S. atrovirens (Ainan, gametophyte)	-0.0105051	0.0748176	-0.14041	1
UDM	S. atrovirens (Ainan, sporophyte) - S. japonicum (Tsukuba, gametophyte) vs. S. atrovirens (Ainan, gametophyte) - S. atrovirens (Ainan, gametophyte)	0.216359	0.0848352	2.55034	0.64366
UDM	S. atrovirens (Ainan, sporophyte) - S. japonicum (Tsukuba, sporophyte) vs. S. atrovirens (Ainan, gametophyte) - S. atrovirens (Ainan, gametophyte)	-0.0519593	0.0726486	-0.715215	1
UDM	S. atrovirens (Ainan, sporophyte) - S. nipponicum (Tsukuba, gametophyte) vs. S. atrovirens (Ainan, gametophyte) - S. atrovirens (Ainan, gametophyte)	0.20584	0.0714907	2.87925	0.377984
UDM	S. atrovirens (Ainan, sporophyte) - S. nipponicum (Tsukuba, sporophyte) vs. S. atrovirens (Ainan, gametophyte) - S. atrovirens (Ainan, gametophyte)	-0.0381665	0.0731548	-0.521723	1
UDM	S. japonicum (Kobe, sporophyte) - S. japonicum (Kobe, sporophyte) vs. S. atrovirens (Ainan, gametophyte) - S. atrovirens (Ainan, gametophyte)	-0.175786	0.0748176	-2.34952	0.796041
UDM	S. japonicum (Kobe, sporophyte) - S. nipponicum (Tsukuba, gametophyte) vs. S. atrovirens (Ainan, gametophyte) - S. atrovirens (Ainan, gametophyte)	0.223714	0.0702644	3.18389	0.186806
UDM	S. japonicum (Kobe, sporophyte) - S. nipponicum (Tsukuba, sporophyte) vs. S. atrovirens (Ainan, gametophyte) - S. atrovirens (Ainan, gametophyte)	-0.0313897	0.0710216	-0.441975	1
UDM	S. japonicum (Tsukuba, gametophyte) - S. japonicum (Kobe, sporophyte) vs. S. atrovirens (Ainan, gametophyte) - S. atrovirens (Ainan, gametophyte)	0.227823	0.0765783	2.97503	0.307123
UDM	S. japonicum (Tsukuba, gametophyte) - S. japonicum (Tsukuba, gametophyte) vs. S. atrovirens (Ainan, gametophyte) - S. atrovirens (Ainan, gametophyte)	0.156014	0.119975	1.30039	0.999943
UDM	S. japonicum (Tsukuba, gametophyte) - S. nipponicum (Tsukuba, gametophyte) vs. S. atrovirens (Ainan, gametophyte) - S. atrovirens (Ainan, gametophyte)	-0.0337589	0.0722166	-0.467467	1
UDM	S. japonicum (Tsukuba, gametophyte) - S. nipponicum (Tsukuba, sporophyte) vs. S. atrovirens (Ainan, gametophyte) - S. atrovirens (Ainan, gametophyte)	0.215353	0.0744054	2.89432	0.36625
UDM	S. japonicum (Tsukuba, sporophyte) - S. japonicum (Kobe, sporophyte) vs. S. atrovirens (Ainan, gametophyte) - S. atrovirens (Ainan, gametophyte)	0.00725349	0.0707902	0.102465	1
UDM	S. japonicum (Tsukuba, sporophyte) - S. japonicum (Tsukuba, gametophyte) vs. S. atrovirens (Ainan, gametophyte) - S. atrovirens (Ainan, gametophyte)	0.217026	0.0737411	2.94308	0.329168
UDM	S. japonicum (Tsukuba, sporophyte) - S. japonicum (Tsukuba, sporophyte) vs. S. atrovirens (Ainan, gametophyte) - S. atrovirens (Ainan, gametophyte)	-0.124519	0.0712193	-1.74838	0.991924
UDM	S. japonicum (Tsukuba, sporophyte) - S. nipponicum (Tsukuba, gametophyte) vs. S. atrovirens (Ainan, gametophyte) - S. atrovirens (Ainan, gametophyte)	0.184068	0.0698674	2.63453	0.574058
UDM	S. japonicum (Tsukuba, sporophyte) - S. nipponicum (Tsukuba, sporophyte) vs. S. atrovirens (Ainan, gametophyte) - S. atrovirens (Ainan, gametophyte)	-0.0969959	0.0703253	-1.37925	0.999834
UDM	S. nipponicum (Tsukuba, gametophyte) - S. nipponicum (Tsukuba, gametophyte) vs. S. atrovirens (Ainan, gametophyte) - S. atrovirens (Ainan, gametophyte)	-0.129585	0.0700842	-1.84899	0.983061
UDM	S. nipponicum (Tsukuba, sporophyte) - S. nipponicum (Tsukuba, gametophyte) vs. S. atrovirens (Ainan, gametophyte) - S. atrovirens (Ainan, gametophyte)	0.186058	0.0699592	2.65952	0.55425
UDM	S. nipponicum (Tsukuba, sporophyte) - S. nipponicum (Tsukuba, sporophyte) vs. S. atrovirens (Ainan, gametophyte) - S. atrovirens (Ainan, gametophyte)	-0.0910212	0.0718825	-1.26625	0.999967
UDM	S. atrovirens (Ainan, gametophyte) - S. japonicum (Tsukuba, gametophyte) vs. S. atrovirens (Ainan, gametophyte) - S. japonicum (Kobe, sporophyte)	-0.167245	0.0565568	-2.95712	0.319243
UDM	S. atrovirens (Ainan, gametophyte) - S. japonicum (Tsukuba, sporophyte) vs. S. atrovirens (Ainan, gametophyte) - S. japonicum (Kobe, sporophyte)	-0.0696518	0.0357697	-1.94723	0.967004
UDM	S. atrovirens (Ainan, gametophyte) - S. nipponicum (Tsukuba, gametophyte) vs. S. atrovirens (Ainan, gametophyte) - S. japonicum (Kobe, sporophyte)	-0.224328	0.0333554	-6.72538	1.00644e-09
UDM	S. atrovirens (Ainan, gametophyte) - S. nipponicum (Tsukuba, sporophyte) vs. S. atrovirens (Ainan, gametophyte) - S. japonicum (Kobe, sporophyte)	-0.0536189	0.036787	-1.45755	0.999559
UDM	S. atrovirens (Ainan, sporophyte) - S. atrovirens (Ainan, gametophyte) vs. S. atrovirens (Ainan, gametophyte) - S. japonicum (Kobe, sporophyte)	-0.102053	0.0509796	-2.00183	0.954845
UDM	S. atrovirens (Ainan, sporophyte) - S. atrovirens (Ainan, sporophyte) vs. S. atrovirens (Ainan, gametophyte) - S. japonicum (Kobe, sporophyte)	-0.333799	0.0748176	-4.46151	0.00219741
UDM	S. atrovirens (Ainan, sporophyte) - S. japonicum (Kobe, sporophyte) vs. S. atrovirens (Ainan, gametophyte) - S. japonicum (Kobe, sporophyte)	-0.209978	0.0399917	-5.25053	2.38908e-05
UDM	S. atrovirens (Ainan, sporophyte) - S. japonicum (Tsukuba, gametophyte) vs. S. atrovirens (Ainan, gametophyte) - S. japonicum (Kobe, sporophyte)	0.0168863	0.0565568	0.298573	1
UDM	S. atrovirens (Ainan, sporophyte) - S. japonicum (Tsukuba, sporophyte) vs. S. atrovirens (Ainan, gametophyte) - S. japonicum (Kobe, sporophyte)	-0.251432	0.0357697	-7.02919	1.61522e-10
UDM	S. atrovirens (Ainan, sporophyte) - S. nipponicum (Tsukuba, gametophyte) vs. S. atrovirens (Ainan, gametophyte) - S. japonicum (Kobe, sporophyte)	0.00636749	0.0333554	0.190898	1
UDM	S. atrovirens (Ainan, sporophyte) - S. nipponicum (Tsukuba, sporophyte) vs. S. atrovirens (Ainan, gametophyte) - S. japonicum (Kobe, sporophyte)	-0.237639	0.036787	-6.45986	4.47731e-09
UDM	S. japonicum (Kobe, sporophyte) - S. japonicum (Kobe, sporophyte) vs. S. atrovirens (Ainan, gametophyte) - S. japonicum (Kobe, sporophyte)	-0.375258	0.0399917	-9.3834	0
UDM	S. japonicum (Kobe, sporophyte) - S. nipponicum (Tsukuba, gametophyte) vs. S. atrovirens (Ainan, gametophyte) - S. japonicum (Kobe, sporophyte)	0.0242416	0.0306389	0.791205	1
UDM	S. japonicum (Kobe, sporophyte) - S. nipponicum (Tsukuba, sporophyte) vs. S. atrovirens (Ainan, gametophyte) - S. japonicum (Kobe, sporophyte)	-0.230862	0.0323376	-7.13913	2.63292e-10
UDM	S. japonicum (Tsukuba, gametophyte) - S. japonicum (Kobe, sporophyte) vs. S. atrovirens (Ainan, gametophyte) - S. japonicum (Kobe, sporophyte)	0.0283504	0.043196	0.65632	1
UDM	S. japonicum (Tsukuba, gametophyte) - S. japonicum (Tsukuba, gametophyte) vs. S. atrovirens (Ainan, gametophyte) - S. japonicum (Kobe, sporophyte)	-0.0434581	0.101959	-0.42623	1
UDM	S. japonicum (Tsukuba, gametophyte) - S. nipponicum (Tsukuba, gametophyte) vs. S. atrovirens (Ainan, gametophyte) - S. japonicum (Kobe, sporophyte)	-0.233231	0.0348839	-6.68593	2.06766e-09
UDM	S. japonicum (Tsukuba, gametophyte) - S. nipponicum (Tsukuba, sporophyte) vs. S. atrovirens (Ainan, gametophyte) - S. japonicum (Kobe, sporophyte)	0.0158808	0.0392151	0.404967	1
UDM	S. japonicum (Tsukuba, sporophyte) - S. japonicum (Kobe, sporophyte) vs. S. atrovirens (Ainan, gametophyte) - S. japonicum (Kobe, sporophyte)	-0.192219	0.0318263	-6.03963	8.93942e-08
UDM	S. japonicum (Tsukuba, sporophyte) - S. japonicum (Tsukuba, gametophyte) vs. S. atrovirens (Ainan, gametophyte) - S. japonicum (Kobe, sporophyte)	0.0175534	0.0379395	0.462669	1
UDM	S. japonicum (Tsukuba, sporophyte) - S. japonicum (Tsukuba, sporophyte) vs. S. atrovirens (Ainan, gametophyte) - S. japonicum (Kobe, sporophyte)	-0.323991	0.0327695	-9.88697	0
UDM	S. japonicum (Tsukuba, sporophyte) - S. nipponicum (Tsukuba, gametophyte) vs. S. atrovirens (Ainan, gametophyte) - S. japonicum (Kobe, sporophyte)	-0.0154045	0.0297172	-0.518371	1
UDM	S. japonicum (Tsukuba, sporophyte) - S. nipponicum (Tsukuba, sporophyte) vs. S. atrovirens (Ainan, gametophyte) - S. japonicum (Kobe, sporophyte)	-0.296468	0.0307782	-9.6324	0
UDM	S. nipponicum (Tsukuba, gametophyte) - S. nipponicum (Tsukuba, gametophyte) vs. S. atrovirens (Ainan, gametophyte) - S. japonicum (Kobe, sporophyte)	-0.329058	0.0302234	-10.8875	0
UDM	S. nipponicum (Tsukuba, sporophyte) - S. nipponicum (Tsukuba, gametophyte) vs. S. atrovirens (Ainan, gametophyte) - S. japonicum (Kobe, sporophyte)	-0.0134149	0.0299324	-0.448172	1
UDM	S. nipponicum (Tsukuba, sporophyte) - S. nipponicum (Tsukuba, sporophyte) vs. S. atrovirens (Ainan, gametophyte) - S. japonicum (Kobe, sporophyte)	-0.290494	0.0341869	-8.49722	8.99281e-15
UDM	S. atrovirens (Ainan, gametophyte) - S. japonicum (Tsukuba, sporophyte) vs. S. atrovirens (Ainan, gametophyte) - S. japonicum (Tsukuba, gametophyte)	0.0975934	0.0536545	1.81892	0.986319
UDM	S. atrovirens (Ainan, gametophyte) - S. nipponicum (Tsukuba, gametophyte) vs. S. atrovirens (Ainan, gametophyte) - S. japonicum (Tsukuba, gametophyte)	-0.0570826	0.0520761	-1.09614	0.999998
UDM	S. atrovirens (Ainan, gametophyte) - S. nipponicum (Tsukuba, sporophyte) vs. S. atrovirens (Ainan, gametophyte) - S. japonicum (Tsukuba, gametophyte)	0.113626	0.054338	2.0911	0.929342
UDM	S. atrovirens (Ainan, sporophyte) - S. atrovirens (Ainan, gametophyte) vs. S. atrovirens (Ainan, gametophyte) - S. japonicum (Tsukuba, gametophyte)	0.0651926	0.064794	1.00615	1
UDM	S. atrovirens (Ainan, sporophyte) - S. atrovirens (Ainan, sporophyte) vs. S. atrovirens (Ainan, gametophyte) - S. japonicum (Tsukuba, gametophyte)	-0.166554	0.0848352	-1.96327	0.963992
UDM	S. atrovirens (Ainan, sporophyte) - S. japonicum (Kobe, sporophyte) vs. S. atrovirens (Ainan, gametophyte) - S. japonicum (Tsukuba, gametophyte)	-0.0427324	0.0565568	-0.755566	1
UDM	S. atrovirens (Ainan, sporophyte) - S. japonicum (Tsukuba, gametophyte) vs. S. atrovirens (Ainan, gametophyte) - S. japonicum (Tsukuba, gametophyte)	0.184132	0.0692677	2.65826	0.553364
UDM	S. atrovirens (Ainan, sporophyte) - S. japonicum (Tsukuba, sporophyte) vs. S. atrovirens (Ainan, gametophyte) - S. japonicum (Tsukuba, gametophyte)	-0.0841866	0.0536545	-1.56905	0.998413
UDM	S. atrovirens (Ainan, sporophyte) - S. nipponicum (Tsukuba, gametophyte) vs. S. atrovirens (Ainan, gametophyte) - S. japonicum (Tsukuba, gametophyte)	0.173613	0.0520761	3.33383	0.125733
UDM	S. atrovirens (Ainan, sporophyte) - S. nipponicum (Tsukuba, sporophyte) vs. S. atrovirens (Ainan, gametophyte) - S. japonicum (Tsukuba, gametophyte)	-0.0703938	0.054338	-1.29548	0.999952
UDM	S. japonicum (Kobe, sporophyte) - S. japonicum (Kobe, sporophyte) vs. S. atrovirens (Ainan, gametophyte) - S. japonicum (Tsukuba, gametophyte)	-0.208013	0.0565568	-3.67794	0.0419719
UDM	S. japonicum (Kobe, sporophyte) - S. nipponicum (Tsukuba, gametophyte) vs. S. atrovirens (Ainan, gametophyte) - S. japonicum (Tsukuba, gametophyte)	0.191487	0.0503793	3.8009	0.0276908
UDM	S. japonicum (Kobe, sporophyte) - S. nipponicum (Tsukuba, sporophyte) vs. S. atrovirens (Ainan, gametophyte) - S. japonicum (Tsukuba, gametophyte)	-0.063617	0.0514301	-1.23696	0.999978
UDM	S. japonicum (Tsukuba, gametophyte) - S. japonicum (Kobe, sporophyte) vs. S. atrovirens (Ainan, gametophyte) - S. japonicum (Tsukuba, gametophyte)	0.195596	0.0588662	3.32272	0.128074
UDM	S. japonicum (Tsukuba, gametophyte) - S. japonicum (Tsukuba, gametophyte) vs. S. atrovirens (Ainan, gametophyte) - S. japonicum (Tsukuba, gametophyte)	0.123787	0.109522	1.13025	0.999997
UDM	S. japonicum (Tsukuba, gametophyte) - S. nipponicum (Tsukuba, gametophyte) vs. S. atrovirens (Ainan, gametophyte) - S. japonicum (Tsukuba, gametophyte)	-0.0659862	0.0530681	-1.24342	0.999976
UDM	S. japonicum (Tsukuba, gametophyte) - S. nipponicum (Tsukuba, sporophyte) vs. S. atrovirens (Ainan, gametophyte) - S. japonicum (Tsukuba, gametophyte)	0.183126	0.0560104	3.2695	0.149057
UDM	S. japonicum (Tsukuba, sporophyte) - S. japonicum (Kobe, sporophyte) vs. S. atrovirens (Ainan, gametophyte) - S. japonicum (Tsukuba, gametophyte)	-0.0249738	0.0511102	-0.488626	1
UDM	S. japonicum (Tsukuba, sporophyte) - S. japonicum (Tsukuba, gametophyte) vs. S. atrovirens (Ainan, gametophyte) - S. japonicum (Tsukuba, gametophyte)	0.184799	0.0551248	3.35237	0.117789
UDM	S. japonicum (Tsukuba, sporophyte) - S. japonicum (Tsukuba, sporophyte) vs. S. atrovirens (Ainan, gametophyte) - S. japonicum (Tsukuba, gametophyte)	-0.156746	0.0517028	-3.03167	0.269675
UDM	S. japonicum (Tsukuba, sporophyte) - S. nipponicum (Tsukuba, gametophyte) vs. S. atrovirens (Ainan, gametophyte) - S. japonicum (Tsukuba, gametophyte)	0.151841	0.0498242	3.04753	0.261416
UDM	S. japonicum (Tsukuba, sporophyte) - S. nipponicum (Tsukuba, sporophyte) vs. S. atrovirens (Ainan, gametophyte) - S. japonicum (Tsukuba, gametophyte)	-0.129223	0.0504642	-2.56069	0.63614
UDM	S. nipponicum (Tsukuba, gametophyte) - S. nipponicum (Tsukuba, gametophyte) vs. S. atrovirens (Ainan, gametophyte) - S. japonicum (Tsukuba, gametophyte)	-0.161812	0.0501278	-3.228	0.165898
UDM	S. nipponicum (Tsukuba, sporophyte) - S. nipponicum (Tsukuba, gametophyte) vs. S. atrovirens (Ainan, gametophyte) - S. japonicum (Tsukuba, gametophyte)	0.15383	0.0499528	3.07951	0.243059
UDM	S. nipponicum (Tsukuba, sporophyte) - S. nipponicum (Tsukuba, sporophyte) vs. S. atrovirens (Ainan, gametophyte) - S. japonicum (Tsukuba, gametophyte)	-0.123248	0.0526126	-2.34257	0.798975
UDM	S. atrovirens (Ainan, gametophyte) - S. nipponicum (Tsukuba, gametophyte) vs. S. atrovirens (Ainan, gametophyte) - S. japonicum (Tsukuba, sporophyte)	-0.154676	0.0281552	-5.49369	7.92575e-06
UDM	S. atrovirens (Ainan, gametophyte) - S. nipponicum (Tsukuba, sporophyte) vs. S. atrovirens (Ainan, gametophyte) - S. japonicum (Tsukuba, sporophyte)	0.0160329	0.0321468	0.498741	1
UDM	S. atrovirens (Ainan, sporophyte) - S. atrovirens (Ainan, gametophyte) vs. S. atrovirens (Ainan, gametophyte) - S. japonicum (Tsukuba, sporophyte)	-0.0324008	0.0477395	-0.678701	1
UDM	S. atrovirens (Ainan, sporophyte) - S. atrovirens (Ainan, sporophyte) vs. S. atrovirens (Ainan, gametophyte) - S. japonicum (Tsukuba, sporophyte)	-0.264148	0.0726486	-3.63596	0.0485088
UDM	S. atrovirens (Ainan, sporophyte) - S. japonicum (Kobe, sporophyte) vs. S. atrovirens (Ainan, gametophyte) - S. japonicum (Tsukuba, sporophyte)	-0.140326	0.0357697	-3.92304	0.0171046
UDM	S. atrovirens (Ainan, sporophyte) - S. japonicum (Tsukuba, gametophyte) vs. S. atrovirens (Ainan, gametophyte) - S. japonicum (Tsukuba, sporophyte)	0.0865382	0.0536545	1.61288	0.997608
UDM	S. atrovirens (Ainan, sporophyte) - S. japonicum (Tsukuba, sporophyte) vs. S. atrovirens (Ainan, gametophyte) - S. japonicum (Tsukuba, sporophyte)	-0.18178	0.0309774	-5.86814	6.05233e-07
UDM	S. atrovirens (Ainan, sporophyte) - S. nipponicum (Tsukuba, gametophyte) vs. S. atrovirens (Ainan, gametophyte) - S. japonicum (Tsukuba, sporophyte)	0.0760193	0.0281552	2.70001	0.520838
UDM	S. atrovirens (Ainan, sporophyte) - S. nipponicum (Tsukuba, sporophyte) vs. S. atrovirens (Ainan, gametophyte) - S. japonicum (Tsukuba, sporophyte)	-0.167987	0.0321468	-5.22563	4.33798e-05
UDM	S. japonicum (Kobe, sporophyte) - S. japonicum (Kobe, sporophyte) vs. S. atrovirens (Ainan, gametophyte) - S. japonicum (Tsukuba, sporophyte)	-0.305606	0.0357697	-8.54373	3.9968e-15
UDM	S. japonicum (Kobe, sporophyte) - S. nipponicum (Tsukuba, gametophyte) vs. S. atrovirens (Ainan, gametophyte) - S. japonicum (Tsukuba, sporophyte)	0.0938935	0.0248772	3.77428	0.0308286
UDM	S. japonicum (Kobe, sporophyte) - S. nipponicum (Tsukuba, sporophyte) vs. S. atrovirens (Ainan, gametophyte) - S. japonicum (Tsukuba, sporophyte)	-0.16121	0.0269417	-5.98369	1.34076e-07
UDM	S. japonicum (Tsukuba, gametophyte) - S. japonicum (Kobe, sporophyte) vs. S. atrovirens (Ainan, gametophyte) - S. japonicum (Tsukuba, sporophyte)	0.0980022	0.0393195	2.49246	0.690374
UDM	S. japonicum (Tsukuba, gametophyte) - S. japonicum (Tsukuba, gametophyte) vs. S. atrovirens (Ainan, gametophyte) - S. japonicum (Tsukuba, sporophyte)	0.0261938	0.100378	0.26095	1
UDM	S. japonicum (Tsukuba, gametophyte) - S. nipponicum (Tsukuba, gametophyte) vs. S. atrovirens (Ainan, gametophyte) - S. japonicum (Tsukuba, sporophyte)	-0.16358	0.0299503	-5.4617	6.04922e-06
UDM	S. japonicum (Tsukuba, gametophyte) - S. nipponicum (Tsukuba, sporophyte) vs. S. atrovirens (Ainan, gametophyte) - S. japonicum (Tsukuba, sporophyte)	0.0855326	0.0348992	2.45085	0.720588
UDM	S. japonicum (Tsukuba, sporophyte) - S. japonicum (Kobe, sporophyte) vs. S. atrovirens (Ainan, gametophyte) - S. japonicum (Tsukuba, sporophyte)	-0.122567	0.0263258	-4.65579	0.000886408
UDM	S. japonicum (Tsukuba, sporophyte) - S. japonicum (Tsukuba, gametophyte) vs. S. atrovirens (Ainan, gametophyte) - S. japonicum (Tsukuba, sporophyte)	0.0872052	0.0334595	2.60629	0.597795
UDM	S. japonicum (Tsukuba, sporophyte) - S. japonicum (Tsukuba, sporophyte) vs. S. atrovirens (Ainan, gametophyte) - S. japonicum (Tsukuba, sporophyte)	-0.254339	0.0274586	-9.26265	0
UDM	S. japonicum (Tsukuba, sporophyte) - S. nipponicum (Tsukuba, gametophyte) vs. S. atrovirens (Ainan, gametophyte) - S. japonicum (Tsukuba, sporophyte)	0.0542473	0.0237328	2.28575	0.835755
UDM	S. japonicum (Tsukuba, sporophyte) - S. nipponicum (Tsukuba, sporophyte) vs. S. atrovirens (Ainan, gametophyte) - S. japonicum (Tsukuba, sporophyte)	-0.226817	0.0250486	-9.05506	0
UDM	S. nipponicum (Tsukuba, gametophyte) - S. nipponicum (Tsukuba, gametophyte) vs. S. atrovirens (Ainan, gametophyte) - S. japonicum (Tsukuba, sporophyte)	-0.259406	0.0243637	-10.6472	0
UDM	S. nipponicum (Tsukuba, sporophyte) - S. nipponicum (Tsukuba, gametophyte) vs. S. atrovirens (Ainan, gametophyte) - S. japonicum (Tsukuba, sporophyte)	0.056237	0.0240017	2.34304	0.800755
UDM	S. nipponicum (Tsukuba, sporophyte) - S. nipponicum (Tsukuba, sporophyte) vs. S. atrovirens (Ainan, gametophyte) - S. japonicum (Tsukuba, sporophyte)	-0.220842	0.0291355	-7.57982	3.33178e-12
UDM	S. atrovirens (Ainan, gametophyte) - S. nipponicum (Tsukuba, sporophyte) vs. S. atrovirens (Ainan, gametophyte) - S. nipponicum (Tsukuba, gametophyte)	0.170709	0.0294369	5.79915	1.67806e-06
UDM	S. atrovirens (Ainan, sporophyte) - S. atrovirens (Ainan, gametophyte) vs. S. atrovirens (Ainan, gametophyte) - S. nipponicum (Tsukuba, gametophyte)	0.122275	0.0459583	2.66057	0.549854
UDM	S. atrovirens (Ainan, sporophyte) - S. atrovirens (Ainan, sporophyte) vs. S. atrovirens (Ainan, gametophyte) - S. nipponicum (Tsukuba, gametophyte)	-0.109472	0.0714907	-1.53127	0.998984
UDM	S. atrovirens (Ainan, sporophyte) - S. japonicum (Kobe, sporophyte) vs. S. atrovirens (Ainan, gametophyte) - S. nipponicum (Tsukuba, gametophyte)	0.0143501	0.0333554	0.430219	1
UDM	S. atrovirens (Ainan, sporophyte) - S. japonicum (Tsukuba, gametophyte) vs. S. atrovirens (Ainan, gametophyte) - S. nipponicum (Tsukuba, gametophyte)	0.241214	0.0520761	4.63196	0.00106613
UDM	S. atrovirens (Ainan, sporophyte) - S. japonicum (Tsukuba, sporophyte) vs. S. atrovirens (Ainan, gametophyte) - S. nipponicum (Tsukuba, gametophyte)	-0.027104	0.0281552	-0.962666	1
UDM	S. atrovirens (Ainan, sporophyte) - S. nipponicum (Tsukuba, gametophyte) vs. S. atrovirens (Ainan, gametophyte) - S. nipponicum (Tsukuba, gametophyte)	0.230695	0.0250165	9.22171	0
UDM	S. atrovirens (Ainan, sporophyte) - S. nipponicum (Tsukuba, sporophyte) vs. S. atrovirens (Ainan, gametophyte) - S. nipponicum (Tsukuba, gametophyte)	-0.0133113	0.0294369	-0.452196	1
UDM	S. japonicum (Kobe, sporophyte) - S. japonicum (Kobe, sporophyte) vs. S. atrovirens (Ainan, gametophyte) - S. nipponicum (Tsukuba, gametophyte)	-0.15093	0.0333554	-4.52492	0.00151046
UDM	S. japonicum (Kobe, sporophyte) - S. nipponicum (Tsukuba, gametophyte) vs. S. atrovirens (Ainan, gametophyte) - S. nipponicum (Tsukuba, gametophyte)	0.248569	0.02126	11.6919	0
UDM	S. japonicum (Kobe, sporophyte) - S. nipponicum (Tsukuba, sporophyte) vs. S. atrovirens (Ainan, gametophyte) - S. nipponicum (Tsukuba, gametophyte)	-0.00653445	0.0236425	-0.276386	1
UDM	S. japonicum (Tsukuba, gametophyte) - S. japonicum (Kobe, sporophyte) vs. S. atrovirens (Ainan, gametophyte) - S. nipponicum (Tsukuba, gametophyte)	0.252678	0.0371368	6.80399	7.57647e-10
UDM	S. japonicum (Tsukuba, gametophyte) - S. japonicum (Tsukuba, gametophyte) vs. S. atrovirens (Ainan, gametophyte) - S. nipponicum (Tsukuba, gametophyte)	0.18087	0.0995436	1.81699	0.986184
UDM	S. japonicum (Tsukuba, gametophyte) - S. nipponicum (Tsukuba, gametophyte) vs. S. atrovirens (Ainan, gametophyte) - S. nipponicum (Tsukuba, gametophyte)	-0.00890361	0.027021	-0.329508	1
UDM	S. japonicum (Tsukuba, gametophyte) - S. nipponicum (Tsukuba, sporophyte) vs. S. atrovirens (Ainan, gametophyte) - S. nipponicum (Tsukuba, gametophyte)	0.240209	0.0324202	7.40923	1.2633e-11
UDM	S. japonicum (Tsukuba, sporophyte) - S. japonicum (Kobe, sporophyte) vs. S. atrovirens (Ainan, gametophyte) - S. nipponicum (Tsukuba, gametophyte)	0.0321088	0.0229382	1.3998	0.999776
UDM	S. japonicum (Tsukuba, sporophyte) - S. japonicum (Tsukuba, gametophyte) vs. S. atrovirens (Ainan, gametophyte) - S. nipponicum (Tsukuba, gametophyte)	0.241881	0.030865	7.83675	2.38476e-13
UDM	S. japonicum (Tsukuba, sporophyte) - S. japonicum (Tsukuba, sporophyte) vs. S. atrovirens (Ainan, gametophyte) - S. nipponicum (Tsukuba, gametophyte)	-0.0996632	0.0242299	-4.11324	0.00911225
UDM	S. japonicum (Tsukuba, sporophyte) - S. nipponicum (Tsukuba, gametophyte) vs. S. atrovirens (Ainan, gametophyte) - S. nipponicum (Tsukuba, gametophyte)	0.208923	0.0199087	10.4941	0
UDM	S. japonicum (Tsukuba, sporophyte) - S. nipponicum (Tsukuba, sporophyte) vs. S. atrovirens (Ainan, gametophyte) - S. nipponicum (Tsukuba, gametophyte)	-0.0721406	0.0214603	-3.36158	0.116473
UDM	S. nipponicum (Tsukuba, gametophyte) - S. nipponicum (Tsukuba, gametophyte) vs. S. atrovirens (Ainan, gametophyte) - S. nipponicum (Tsukuba, gametophyte)	-0.10473	0.0206567	-5.07001	0.000215526
UDM	S. nipponicum (Tsukuba, sporophyte) - S. nipponicum (Tsukuba, gametophyte) vs. S. atrovirens (Ainan, gametophyte) - S. nipponicum (Tsukuba, gametophyte)	0.210913	0.0202286	10.4265	0
UDM	S. nipponicum (Tsukuba, sporophyte) - S. nipponicum (Tsukuba, sporophyte) vs. S. atrovirens (Ainan, gametophyte) - S. nipponicum (Tsukuba, gametophyte)	-0.0661659	0.026115	-2.53364	0.65869
UDM	S. atrovirens (Ainan, sporophyte) - S. atrovirens (Ainan, gametophyte) vs. S. atrovirens (Ainan, gametophyte) - S. nipponicum (Tsukuba, sporophyte)	-0.0484338	0.0485064	-0.998502	1
UDM	S. atrovirens (Ainan, sporophyte) - S. atrovirens (Ainan, sporophyte) vs. S. atrovirens (Ainan, gametophyte) - S. nipponicum (Tsukuba, sporophyte)	-0.280181	0.0731548	-3.82997	0.026085
UDM	S. atrovirens (Ainan, sporophyte) - S. japonicum (Kobe, sporophyte) vs. S. atrovirens (Ainan, gametophyte) - S. nipponicum (Tsukuba, sporophyte)	-0.156359	0.036787	-4.25038	0.00455395
UDM	S. atrovirens (Ainan, sporophyte) - S. japonicum (Tsukuba, gametophyte) vs. S. atrovirens (Ainan, gametophyte) - S. nipponicum (Tsukuba, sporophyte)	0.0705052	0.054338	1.29753	0.999943
UDM	S. atrovirens (Ainan, sporophyte) - S. japonicum (Tsukuba, sporophyte) vs. S. atrovirens (Ainan, gametophyte) - S. nipponicum (Tsukuba, sporophyte)	-0.197813	0.0321468	-6.15342	9.69718e-08
UDM	S. atrovirens (Ainan, sporophyte) - S. nipponicum (Tsukuba, gametophyte) vs. S. atrovirens (Ainan, gametophyte) - S. nipponicum (Tsukuba, sporophyte)	0.0599864	0.0294369	2.0378	0.9453
UDM	S. atrovirens (Ainan, sporophyte) - S. nipponicum (Tsukuba, sporophyte) vs. S. atrovirens (Ainan, gametophyte) - S. nipponicum (Tsukuba, sporophyte)	-0.18402	0.0332751	-5.53026	3.34571e-06
UDM	S. japonicum (Kobe, sporophyte) - S. japonicum (Kobe, sporophyte) vs. S. atrovirens (Ainan, gametophyte) - S. nipponicum (Tsukuba, sporophyte)	-0.321639	0.036787	-8.74328	8.88178e-16
UDM	S. japonicum (Kobe, sporophyte) - S. nipponicum (Tsukuba, gametophyte) vs. S. atrovirens (Ainan, gametophyte) - S. nipponicum (Tsukuba, sporophyte)	0.0778605	0.026319	2.95834	0.321348
UDM	S. japonicum (Kobe, sporophyte) - S. nipponicum (Tsukuba, sporophyte) vs. S. atrovirens (Ainan, gametophyte) - S. nipponicum (Tsukuba, sporophyte)	-0.177243	0.0282784	-6.2678	2.16554e-08
UDM	S. japonicum (Tsukuba, gametophyte) - S. japonicum (Kobe, sporophyte) vs. S. atrovirens (Ainan, gametophyte) - S. nipponicum (Tsukuba, sporophyte)	0.0819693	0.0402473	2.03664	0.945252
UDM	S. japonicum (Tsukuba, gametophyte) - S. japonicum (Tsukuba, gametophyte) vs. S. atrovirens (Ainan, gametophyte) - S. nipponicum (Tsukuba, sporophyte)	0.0101608	0.100745	0.100857	1
UDM	S. japonicum (Tsukuba, gametophyte) - S. nipponicum (Tsukuba, gametophyte) vs. S. atrovirens (Ainan, gametophyte) - S. nipponicum (Tsukuba, sporophyte)	-0.179613	0.0311582	-5.76453	6.56189e-07
UDM	S. japonicum (Tsukuba, gametophyte) - S. nipponicum (Tsukuba, sporophyte) vs. S. atrovirens (Ainan, gametophyte) - S. nipponicum (Tsukuba, sporophyte)	0.0694997	0.0359412	1.9337	0.96988
UDM	S. japonicum (Tsukuba, sporophyte) - S. japonicum (Kobe, sporophyte) vs. S. atrovirens (Ainan, gametophyte) - S. nipponicum (Tsukuba, sporophyte)	-0.1386	0.0276923	-5.00501	0.000143096
UDM	S. japonicum (Tsukuba, sporophyte) - S. japonicum (Tsukuba, gametophyte) vs. S. atrovirens (Ainan, gametophyte) - S. nipponicum (Tsukuba, sporophyte)	0.0711723	0.0345449	2.06028	0.938543
UDM	S. japonicum (Tsukuba, sporophyte) - S. japonicum (Tsukuba, sporophyte) vs. S. atrovirens (Ainan, gametophyte) - S. nipponicum (Tsukuba, sporophyte)	-0.270372	0.0287713	-9.39728	0
UDM	S. japonicum (Tsukuba, sporophyte) - S. nipponicum (Tsukuba, gametophyte) vs. S. atrovirens (Ainan, gametophyte) - S. nipponicum (Tsukuba, sporophyte)	0.0382144	0.0252401	1.51404	0.999128
UDM	S. japonicum (Tsukuba, sporophyte) - S. nipponicum (Tsukuba, sporophyte) vs. S. atrovirens (Ainan, gametophyte) - S. nipponicum (Tsukuba, sporophyte)	-0.24285	0.0264811	-9.17068	0
UDM	S. nipponicum (Tsukuba, gametophyte) - S. nipponicum (Tsukuba, gametophyte) vs. S. atrovirens (Ainan, gametophyte) - S. nipponicum (Tsukuba, sporophyte)	-0.275439	0.0258342	-10.6618	0
UDM	S. nipponicum (Tsukuba, sporophyte) - S. nipponicum (Tsukuba, gametophyte) vs. S. atrovirens (Ainan, gametophyte) - S. nipponicum (Tsukuba, sporophyte)	0.040204	0.0254931	1.57706	0.998322
UDM	S. nipponicum (Tsukuba, sporophyte) - S. nipponicum (Tsukuba, sporophyte) vs. S. atrovirens (Ainan, gametophyte) - S. nipponicum (Tsukuba, sporophyte)	-0.236875	0.0303759	-7.79812	2.82774e-13
UDM	S. atrovirens (Ainan, sporophyte) - S. atrovirens (Ainan, sporophyte) vs. S. atrovirens (Ainan, sporophyte) - S. atrovirens (Ainan, gametophyte)	-0.231747	0.0812236	-2.8532	0.395266
UDM	S. atrovirens (Ainan, sporophyte) - S. japonicum (Kobe, sporophyte) vs. S. atrovirens (Ainan, sporophyte) - S. atrovirens (Ainan, gametophyte)	-0.107925	0.0509796	-2.11702	0.918696
UDM	S. atrovirens (Ainan, sporophyte) - S. japonicum (Tsukuba, gametophyte) vs. S. atrovirens (Ainan, sporophyte) - S. atrovirens (Ainan, gametophyte)	0.118939	0.064794	1.83565	0.984267
UDM	S. atrovirens (Ainan, sporophyte) - S. japonicum (Tsukuba, sporophyte) vs. S. atrovirens (Ainan, sporophyte) - S. atrovirens (Ainan, gametophyte)	-0.149379	0.0477395	-3.12905	0.213846
UDM	S. atrovirens (Ainan, sporophyte) - S. nipponicum (Tsukuba, gametophyte) vs. S. atrovirens (Ainan, sporophyte) - S. atrovirens (Ainan, gametophyte)	0.10842	0.0459583	2.3591	0.787661
UDM	S. atrovirens (Ainan, sporophyte) - S. nipponicum (Tsukuba, sporophyte) vs. S. atrovirens (Ainan, sporophyte) - S. atrovirens (Ainan, gametophyte)	-0.135586	0.0485064	-2.79523	0.439073
UDM	S. japonicum (Kobe, sporophyte) - S. japonicum (Kobe, sporophyte) vs. S. atrovirens (Ainan, sporophyte) - S. atrovirens (Ainan, gametophyte)	-0.273206	0.0509796	-5.35911	1.73697e-05
UDM	S. japonicum (Kobe, sporophyte) - S. nipponicum (Tsukuba, gametophyte) vs. S. atrovirens (Ainan, sporophyte) - S. atrovirens (Ainan, gametophyte)	0.126294	0.0440264	2.8686	0.382853
UDM	S. japonicum (Kobe, sporophyte) - S. nipponicum (Tsukuba, sporophyte) vs. S. atrovirens (Ainan, sporophyte) - S. atrovirens (Ainan, gametophyte)	-0.12881	0.0452251	-2.84819	0.399466
UDM	S. japonicum (Tsukuba, gametophyte) - S. japonicum (Kobe, sporophyte) vs. S. atrovirens (Ainan, sporophyte) - S. atrovirens (Ainan, gametophyte)	0.130403	0.0535302	2.43607	0.734952
UDM	S. japonicum (Tsukuba, gametophyte) - S. japonicum (Tsukuba, gametophyte) vs. S. atrovirens (Ainan, sporophyte) - S. atrovirens (Ainan, gametophyte)	0.0585946	0.106749	0.548902	1
UDM	S. japonicum (Tsukuba, gametophyte) - S. nipponicum (Tsukuba, gametophyte) vs. S. atrovirens (Ainan, sporophyte) - S. atrovirens (Ainan, gametophyte)	-0.131179	0.0470794	-2.78633	0.448715
UDM	S. japonicum (Tsukuba, gametophyte) - S. nipponicum (Tsukuba, sporophyte) vs. S. atrovirens (Ainan, sporophyte) - S. atrovirens (Ainan, gametophyte)	0.117933	0.0503727	2.34122	0.79986
UDM	S. japonicum (Tsukuba, sporophyte) - S. japonicum (Kobe, sporophyte) vs. S. atrovirens (Ainan, sporophyte) - S. atrovirens (Ainan, gametophyte)	-0.0901664	0.0448609	-2.00991	0.952862
UDM	S. japonicum (Tsukuba, sporophyte) - S. japonicum (Tsukuba, gametophyte) vs. S. atrovirens (Ainan, sporophyte) - S. atrovirens (Ainan, gametophyte)	0.119606	0.0493861	2.42186	0.744199
UDM	S. japonicum (Tsukuba, sporophyte) - S. japonicum (Tsukuba, sporophyte) vs. S. atrovirens (Ainan, sporophyte) - S. atrovirens (Ainan, gametophyte)	-0.221938	0.0455349	-4.87403	0.000204301
UDM	S. japonicum (Tsukuba, sporophyte) - S. nipponicum (Tsukuba, gametophyte) vs. S. atrovirens (Ainan, sporophyte) - S. atrovirens (Ainan, gametophyte)	0.0866481	0.0433901	1.99696	0.956413
UDM	S. japonicum (Tsukuba, sporophyte) - S. nipponicum (Tsukuba, sporophyte) vs. S. atrovirens (Ainan, sporophyte) - S. atrovirens (Ainan, gametophyte)	-0.194416	0.0441235	-4.40617	0.00238586
UDM	S. nipponicum (Tsukuba, gametophyte) - S. nipponicum (Tsukuba, gametophyte) vs. S. atrovirens (Ainan, sporophyte) - S. atrovirens (Ainan, gametophyte)	-0.227005	0.0437383	-5.19007	5.18456e-05
UDM	S. nipponicum (Tsukuba, sporophyte) - S. nipponicum (Tsukuba, gametophyte) vs. S. atrovirens (Ainan, sporophyte) - S. atrovirens (Ainan, gametophyte)	0.0886378	0.0435377	2.03588	0.946582
UDM	S. nipponicum (Tsukuba, sporophyte) - S. nipponicum (Tsukuba, sporophyte) vs. S. atrovirens (Ainan, sporophyte) - S. atrovirens (Ainan, gametophyte)	-0.188441	0.0465654	-4.04681	0.0109364
UDM	S. atrovirens (Ainan, sporophyte) - S. japonicum (Kobe, sporophyte) vs. S. atrovirens (Ainan, sporophyte) - S. atrovirens (Ainan, sporophyte)	0.123822	0.0748176	1.65498	0.996401
UDM	S. atrovirens (Ainan, sporophyte) - S. japonicum (Tsukuba, gametophyte) vs. S. atrovirens (Ainan, sporophyte) - S. atrovirens (Ainan, sporophyte)	0.350686	0.0848352	4.13373	0.00812331
UDM	S. atrovirens (Ainan, sporophyte) - S. japonicum (Tsukuba, sporophyte) vs. S. atrovirens (Ainan, sporophyte) - S. atrovirens (Ainan, sporophyte)	0.0823676	0.0726486	1.13378	0.999996
UDM	S. atrovirens (Ainan, sporophyte) - S. nipponicum (Tsukuba, gametophyte) vs. S. atrovirens (Ainan, sporophyte) - S. atrovirens (Ainan, sporophyte)	0.340167	0.0714907	4.7582	0.000713897
UDM	S. atrovirens (Ainan, sporophyte) - S. nipponicum (Tsukuba, sporophyte) vs. S. atrovirens (Ainan, sporophyte) - S. atrovirens (Ainan, sporophyte)	0.0961604	0.0731548	1.31448	0.999931
UDM	S. japonicum (Kobe, sporophyte) - S. japonicum (Kobe, sporophyte) vs. S. atrovirens (Ainan, sporophyte) - S. atrovirens (Ainan, sporophyte)	-0.0414587	0.0748176	-0.55413	1
UDM	S. japonicum (Kobe, sporophyte) - S. nipponicum (Tsukuba, gametophyte) vs. S. atrovirens (Ainan, sporophyte) - S. atrovirens (Ainan, sporophyte)	0.358041	0.0702644	5.09563	7.0842e-05
UDM	S. japonicum (Kobe, sporophyte) - S. nipponicum (Tsukuba, sporophyte) vs. S. atrovirens (Ainan, sporophyte) - S. atrovirens (Ainan, sporophyte)	0.102937	0.0710216	1.44938	0.999601
UDM	S. japonicum (Tsukuba, gametophyte) - S. japonicum (Kobe, sporophyte) vs. S. atrovirens (Ainan, sporophyte) - S. atrovirens (Ainan, sporophyte)	0.36215	0.0765783	4.72914	0.000460529
UDM	S. japonicum (Tsukuba, gametophyte) - S. japonicum (Tsukuba, gametophyte) vs. S. atrovirens (Ainan, sporophyte) - S. atrovirens (Ainan, sporophyte)	0.290341	0.119975	2.42001	0.746718
UDM	S. japonicum (Tsukuba, gametophyte) - S. nipponicum (Tsukuba, gametophyte) vs. S. atrovirens (Ainan, sporophyte) - S. atrovirens (Ainan, sporophyte)	0.100568	0.0722166	1.39259	0.999805
UDM	S. japonicum (Tsukuba, gametophyte) - S. nipponicum (Tsukuba, sporophyte) vs. S. atrovirens (Ainan, sporophyte) - S. atrovirens (Ainan, sporophyte)	0.34968	0.0744054	4.69966	0.000601576
UDM	S. japonicum (Tsukuba, sporophyte) - S. japonicum (Kobe, sporophyte) vs. S. atrovirens (Ainan, sporophyte) - S. atrovirens (Ainan, sporophyte)	0.14158	0.0707902	2	0.954655
UDM	S. japonicum (Tsukuba, sporophyte) - S. japonicum (Tsukuba, gametophyte) vs. S. atrovirens (Ainan, sporophyte) - S. atrovirens (Ainan, sporophyte)	0.351353	0.0737411	4.76468	0.000380298
UDM	S. japonicum (Tsukuba, sporophyte) - S. japonicum (Tsukuba, sporophyte) vs. S. atrovirens (Ainan, sporophyte) - S. atrovirens (Ainan, sporophyte)	0.00980839	0.0712193	0.137721	1
UDM	S. japonicum (Tsukuba, sporophyte) - S. nipponicum (Tsukuba, gametophyte) vs. S. atrovirens (Ainan, sporophyte) - S. atrovirens (Ainan, sporophyte)	0.318395	0.0698674	4.55713	0.00115085
UDM	S. japonicum (Tsukuba, sporophyte) - S. nipponicum (Tsukuba, sporophyte) vs. S. atrovirens (Ainan, sporophyte) - S. atrovirens (Ainan, sporophyte)	0.037331	0.0703253	0.530834	1
UDM	S. nipponicum (Tsukuba, gametophyte) - S. nipponicum (Tsukuba, gametophyte) vs. S. atrovirens (Ainan, sporophyte) - S. atrovirens (Ainan, sporophyte)	0.0047418	0.0700842	0.0676586	1
UDM	S. nipponicum (Tsukuba, sporophyte) - S. nipponicum (Tsukuba, gametophyte) vs. S. atrovirens (Ainan, sporophyte) - S. atrovirens (Ainan, sporophyte)	0.320385	0.0699592	4.57959	0.00136159
UDM	S. nipponicum (Tsukuba, sporophyte) - S. nipponicum (Tsukuba, sporophyte) vs. S. atrovirens (Ainan, sporophyte) - S. atrovirens (Ainan, sporophyte)	0.0433057	0.0718825	0.602451	1
UDM	S. atrovirens (Ainan, sporophyte) - S. japonicum (Tsukuba, gametophyte) vs. S. atrovirens (Ainan, sporophyte) - S. japonicum (Kobe, sporophyte)	0.226864	0.0565568	4.01126	0.0126378
UDM	S. atrovirens (Ainan, sporophyte) - S. japonicum (Tsukuba, sporophyte) vs. S. atrovirens (Ainan, sporophyte) - S. japonicum (Kobe, sporophyte)	-0.0414542	0.0357697	-1.15892	0.999994
UDM	S. atrovirens (Ainan, sporophyte) - S. nipponicum (Tsukuba, gametophyte) vs. S. atrovirens (Ainan, sporophyte) - S. japonicum (Kobe, sporophyte)	0.216345	0.0333554	6.48606	4.36283e-09
UDM	S. atrovirens (Ainan, sporophyte) - S. nipponicum (Tsukuba, sporophyte) vs. S. atrovirens (Ainan, sporophyte) - S. japonicum (Kobe, sporophyte)	-0.0276614	0.036787	-0.751933	1
UDM	S. japonicum (Kobe, sporophyte) - S. japonicum (Kobe, sporophyte) vs. S. atrovirens (Ainan, sporophyte) - S. japonicum (Kobe, sporophyte)	-0.16528	0.0399917	-4.13287	0.00761839
UDM	S. japonicum (Kobe, sporophyte) - S. nipponicum (Tsukuba, gametophyte) vs. S. atrovirens (Ainan, sporophyte) - S. japonicum (Kobe, sporophyte)	0.234219	0.0306389	7.64451	8.64309e-13
UDM	S. japonicum (Kobe, sporophyte) - S. nipponicum (Tsukuba, sporophyte) vs. S. atrovirens (Ainan, sporophyte) - S. japonicum (Kobe, sporophyte)	-0.0208846	0.0323376	-0.64583	1
UDM	S. japonicum (Tsukuba, gametophyte) - S. japonicum (Kobe, sporophyte) vs. S. atrovirens (Ainan, sporophyte) - S. japonicum (Kobe, sporophyte)	0.238328	0.043196	5.51737	2.85386e-06
UDM	S. japonicum (Tsukuba, gametophyte) - S. japonicum (Tsukuba, gametophyte) vs. S. atrovirens (Ainan, sporophyte) - S. japonicum (Kobe, sporophyte)	0.16652	0.101959	1.6332	0.99706
UDM	S. japonicum (Tsukuba, gametophyte) - S. nipponicum (Tsukuba, gametophyte) vs. S. atrovirens (Ainan, sporophyte) - S. japonicum (Kobe, sporophyte)	-0.0232537	0.0348839	-0.666604	1
UDM	S. japonicum (Tsukuba, gametophyte) - S. nipponicum (Tsukuba, sporophyte) vs. S. atrovirens (Ainan, sporophyte) - S. japonicum (Kobe, sporophyte)	0.225858	0.0392151	5.75948	6.89488e-07
UDM	S. japonicum (Tsukuba, sporophyte) - S. japonicum (Kobe, sporophyte) vs. S. atrovirens (Ainan, sporophyte) - S. japonicum (Kobe, sporophyte)	0.0177586	0.0318263	0.557986	1
UDM	S. japonicum (Tsukuba, sporophyte) - S. japonicum (Tsukuba, gametophyte) vs. S. atrovirens (Ainan, sporophyte) - S. japonicum (Kobe, sporophyte)	0.227531	0.0379395	5.99721	2.36867e-07
UDM	S. japonicum (Tsukuba, sporophyte) - S. japonicum (Tsukuba, sporophyte) vs. S. atrovirens (Ainan, sporophyte) - S. japonicum (Kobe, sporophyte)	-0.114013	0.0327695	-3.47925	0.0794049
UDM	S. japonicum (Tsukuba, sporophyte) - S. nipponicum (Tsukuba, gametophyte) vs. S. atrovirens (Ainan, sporophyte) - S. japonicum (Kobe, sporophyte)	0.194573	0.0297172	6.54749	2.90031e-09
UDM	S. japonicum (Tsukuba, sporophyte) - S. nipponicum (Tsukuba, sporophyte) vs. S. atrovirens (Ainan, sporophyte) - S. japonicum (Kobe, sporophyte)	-0.0864907	0.0307782	-2.81013	0.429417
UDM	S. nipponicum (Tsukuba, gametophyte) - S. nipponicum (Tsukuba, gametophyte) vs. S. atrovirens (Ainan, sporophyte) - S. japonicum (Kobe, sporophyte)	-0.11908	0.0302234	-3.93999	0.0161653
UDM	S. nipponicum (Tsukuba, sporophyte) - S. nipponicum (Tsukuba, gametophyte) vs. S. atrovirens (Ainan, sporophyte) - S. japonicum (Kobe, sporophyte)	0.196563	0.0299324	6.56689	2.96409e-09
UDM	S. nipponicum (Tsukuba, sporophyte) - S. nipponicum (Tsukuba, sporophyte) vs. S. atrovirens (Ainan, sporophyte) - S. japonicum (Kobe, sporophyte)	-0.0805161	0.0341869	-2.35517	0.79188
UDM	S. atrovirens (Ainan, sporophyte) - S. japonicum (Tsukuba, sporophyte) vs. S. atrovirens (Ainan, sporophyte) - S. japonicum (Tsukuba, gametophyte)	-0.268318	0.0536545	-5.00085	0.000152227
UDM	S. atrovirens (Ainan, sporophyte) - S. nipponicum (Tsukuba, gametophyte) vs. S. atrovirens (Ainan, sporophyte) - S. japonicum (Tsukuba, gametophyte)	-0.0105189	0.0520761	-0.20199	1
UDM	S. atrovirens (Ainan, sporophyte) - S. nipponicum (Tsukuba, sporophyte) vs. S. atrovirens (Ainan, sporophyte) - S. japonicum (Tsukuba, gametophyte)	-0.254525	0.054338	-4.68411	0.000703496
UDM	S. japonicum (Kobe, sporophyte) - S. japonicum (Kobe, sporophyte) vs. S. atrovirens (Ainan, sporophyte) - S. japonicum (Tsukuba, gametophyte)	-0.392144	0.0565568	-6.93364	2.17138e-10
UDM	S. japonicum (Kobe, sporophyte) - S. nipponicum (Tsukuba, gametophyte) vs. S. atrovirens (Ainan, sporophyte) - S. japonicum (Tsukuba, gametophyte)	0.0073553	0.0503793	0.145998	1
UDM	S. japonicum (Kobe, sporophyte) - S. nipponicum (Tsukuba, sporophyte) vs. S. atrovirens (Ainan, sporophyte) - S. japonicum (Tsukuba, gametophyte)	-0.247749	0.0514301	-4.81719	0.000393142
UDM	S. japonicum (Tsukuba, gametophyte) - S. japonicum (Kobe, sporophyte) vs. S. atrovirens (Ainan, sporophyte) - S. japonicum (Tsukuba, gametophyte)	0.011464	0.0588662	0.194747	1
UDM	S. japonicum (Tsukuba, gametophyte) - S. japonicum (Tsukuba, gametophyte) vs. S. atrovirens (Ainan, sporophyte) - S. japonicum (Tsukuba, gametophyte)	-0.0603444	0.109522	-0.550981	1
UDM	S. japonicum (Tsukuba, gametophyte) - S. nipponicum (Tsukuba, gametophyte) vs. S. atrovirens (Ainan, sporophyte) - S. japonicum (Tsukuba, gametophyte)	-0.250118	0.0530681	-4.71315	0.000611127
UDM	S. japonicum (Tsukuba, gametophyte) - S. nipponicum (Tsukuba, sporophyte) vs. S. atrovirens (Ainan, sporophyte) - S. japonicum (Tsukuba, gametophyte)	-0.00100554	0.0560104	-0.0179527	1
UDM	S. japonicum (Tsukuba, sporophyte) - S. japonicum (Kobe, sporophyte) vs. S. atrovirens (Ainan, sporophyte) - S. japonicum (Tsukuba, gametophyte)	-0.209105	0.0511102	-4.09127	0.00895823
UDM	S. japonicum (Tsukuba, sporophyte) - S. japonicum (Tsukuba, gametophyte) vs. S. atrovirens (Ainan, sporophyte) - S. japonicum (Tsukuba, gametophyte)	0.000667065	0.0551248	0.012101	1
UDM	S. japonicum (Tsukuba, sporophyte) - S. japonicum (Tsukuba, sporophyte) vs. S. atrovirens (Ainan, sporophyte) - S. japonicum (Tsukuba, gametophyte)	-0.340877	0.0517028	-6.59302	3.4154e-09
UDM	S. japonicum (Tsukuba, sporophyte) - S. nipponicum (Tsukuba, gametophyte) vs. S. atrovirens (Ainan, sporophyte) - S. japonicum (Tsukuba, gametophyte)	-0.0322909	0.0498242	-0.648097	1
UDM	S. japonicum (Tsukuba, sporophyte) - S. nipponicum (Tsukuba, sporophyte) vs. S. atrovirens (Ainan, sporophyte) - S. japonicum (Tsukuba, gametophyte)	-0.313355	0.0504642	-6.20944	4.26423e-08
UDM	S. nipponicum (Tsukuba, gametophyte) - S. nipponicum (Tsukuba, gametophyte) vs. S. atrovirens (Ainan, sporophyte) - S. japonicum (Tsukuba, gametophyte)	-0.345944	0.0501278	-6.90125	3.98394e-10
UDM	S. nipponicum (Tsukuba, sporophyte) - S. nipponicum (Tsukuba, gametophyte) vs. S. atrovirens (Ainan, sporophyte) - S. japonicum (Tsukuba, gametophyte)	-0.0303012	0.0499528	-0.606596	1
UDM	S. nipponicum (Tsukuba, sporophyte) - S. nipponicum (Tsukuba, sporophyte) vs. S. atrovirens (Ainan, sporophyte) - S. japonicum (Tsukuba, gametophyte)	-0.30738	0.0526126	-5.84233	1.07942e-06
UDM	S. atrovirens (Ainan, sporophyte) - S. nipponicum (Tsukuba, gametophyte) vs. S. atrovirens (Ainan, sporophyte) - S. japonicum (Tsukuba, sporophyte)	0.257799	0.0281552	9.15637	0
UDM	S. atrovirens (Ainan, sporophyte) - S. nipponicum (Tsukuba, sporophyte) vs. S. atrovirens (Ainan, sporophyte) - S. japonicum (Tsukuba, sporophyte)	0.0137928	0.0321468	0.429056	1
UDM	S. japonicum (Kobe, sporophyte) - S. japonicum (Kobe, sporophyte) vs. S. atrovirens (Ainan, sporophyte) - S. japonicum (Tsukuba, sporophyte)	-0.123826	0.0357697	-3.46177	0.0844342
UDM	S. japonicum (Kobe, sporophyte) - S. nipponicum (Tsukuba, gametophyte) vs. S. atrovirens (Ainan, sporophyte) - S. japonicum (Tsukuba, sporophyte)	0.275674	0.0248772	11.0814	0
UDM	S. japonicum (Kobe, sporophyte) - S. nipponicum (Tsukuba, sporophyte) vs. S. atrovirens (Ainan, sporophyte) - S. japonicum (Tsukuba, sporophyte)	0.0205696	0.0269417	0.763486	1
UDM	S. japonicum (Tsukuba, gametophyte) - S. japonicum (Kobe, sporophyte) vs. S. atrovirens (Ainan, sporophyte) - S. japonicum (Tsukuba, sporophyte)	0.279782	0.0393195	7.1156	1.45588e-10
UDM	S. japonicum (Tsukuba, gametophyte) - S. japonicum (Tsukuba, gametophyte) vs. S. atrovirens (Ainan, sporophyte) - S. japonicum (Tsukuba, sporophyte)	0.207974	0.100378	2.0719	0.934672
UDM	S. japonicum (Tsukuba, gametophyte) - S. nipponicum (Tsukuba, gametophyte) vs. S. atrovirens (Ainan, sporophyte) - S. japonicum (Tsukuba, sporophyte)	0.0182004	0.0299503	0.607688	1
UDM	S. japonicum (Tsukuba, gametophyte) - S. nipponicum (Tsukuba, sporophyte) vs. S. atrovirens (Ainan, sporophyte) - S. japonicum (Tsukuba, sporophyte)	0.267313	0.0348992	7.65956	1.35925e-12
UDM	S. japonicum (Tsukuba, sporophyte) - S. japonicum (Kobe, sporophyte) vs. S. atrovirens (Ainan, sporophyte) - S. japonicum (Tsukuba, sporophyte)	0.0592128	0.0263258	2.24923	0.856775
UDM	S. japonicum (Tsukuba, sporophyte) - S. japonicum (Tsukuba, gametophyte) vs. S. atrovirens (Ainan, sporophyte) - S. japonicum (Tsukuba, sporophyte)	0.268985	0.0334595	8.03914	7.73825e-14
UDM	S. japonicum (Tsukuba, sporophyte) - S. japonicum (Tsukuba, sporophyte) vs. S. atrovirens (Ainan, sporophyte) - S. japonicum (Tsukuba, sporophyte)	-0.0725592	0.0274586	-2.6425	0.567303
UDM	S. japonicum (Tsukuba, sporophyte) - S. nipponicum (Tsukuba, gametophyte) vs. S. atrovirens (Ainan, sporophyte) - S. japonicum (Tsukuba, sporophyte)	0.236027	0.0237328	9.9452	0
UDM	S. japonicum (Tsukuba, sporophyte) - S. nipponicum (Tsukuba, sporophyte) vs. S. atrovirens (Ainan, sporophyte) - S. japonicum (Tsukuba, sporophyte)	-0.0450366	0.0250486	-1.79797	0.988423
UDM	S. nipponicum (Tsukuba, gametophyte) - S. nipponicum (Tsukuba, gametophyte) vs. S. atrovirens (Ainan, sporophyte) - S. japonicum (Tsukuba, sporophyte)	-0.0776258	0.0243637	-3.18613	0.184029
UDM	S. nipponicum (Tsukuba, sporophyte) - S. nipponicum (Tsukuba, gametophyte) vs. S. atrovirens (Ainan, sporophyte) - S. japonicum (Tsukuba, sporophyte)	0.238017	0.0240017	9.91667	0
UDM	S. nipponicum (Tsukuba, sporophyte) - S. nipponicum (Tsukuba, sporophyte) vs. S. atrovirens (Ainan, sporophyte) - S. japonicum (Tsukuba, sporophyte)	-0.0390619	0.0291355	-1.3407	0.999899
UDM	S. atrovirens (Ainan, sporophyte) - S. nipponicum (Tsukuba, sporophyte) vs. S. atrovirens (Ainan, sporophyte) - S. nipponicum (Tsukuba, gametophyte)	-0.244007	0.0294369	-8.28914	1.35447e-14
UDM	S. japonicum (Kobe, sporophyte) - S. japonicum (Kobe, sporophyte) vs. S. atrovirens (Ainan, sporophyte) - S. nipponicum (Tsukuba, gametophyte)	-0.381626	0.0333554	-11.4412	0
UDM	S. japonicum (Kobe, sporophyte) - S. nipponicum (Tsukuba, gametophyte) vs. S. atrovirens (Ainan, sporophyte) - S. nipponicum (Tsukuba, gametophyte)	0.0178742	0.02126	0.840742	1
UDM	S. japonicum (Kobe, sporophyte) - S. nipponicum (Tsukuba, sporophyte) vs. S. atrovirens (Ainan, sporophyte) - S. nipponicum (Tsukuba, gametophyte)	-0.23723	0.0236425	-10.0341	0
UDM	S. japonicum (Tsukuba, gametophyte) - S. japonicum (Kobe, sporophyte) vs. S. atrovirens (Ainan, sporophyte) - S. nipponicum (Tsukuba, gametophyte)	0.0219829	0.0371368	0.591945	1
UDM	S. japonicum (Tsukuba, gametophyte) - S. japonicum (Tsukuba, gametophyte) vs. S. atrovirens (Ainan, sporophyte) - S. nipponicum (Tsukuba, gametophyte)	-0.0498255	0.0995436	-0.50054	1
UDM	S. japonicum (Tsukuba, gametophyte) - S. nipponicum (Tsukuba, gametophyte) vs. S. atrovirens (Ainan, sporophyte) - S. nipponicum (Tsukuba, gametophyte)	-0.239599	0.027021	-8.86715	7.77156e-16
UDM	S. japonicum (Tsukuba, gametophyte) - S. nipponicum (Tsukuba, sporophyte) vs. S. atrovirens (Ainan, sporophyte) - S. nipponicum (Tsukuba, gametophyte)	0.00951332	0.0324202	0.293438	1
UDM	S. japonicum (Tsukuba, sporophyte) - S. japonicum (Kobe, sporophyte) vs. S. atrovirens (Ainan, sporophyte) - S. nipponicum (Tsukuba, gametophyte)	-0.198587	0.0229382	-8.65748	1.77636e-15
UDM	S. japonicum (Tsukuba, sporophyte) - S. japonicum (Tsukuba, gametophyte) vs. S. atrovirens (Ainan, sporophyte) - S. nipponicum (Tsukuba, gametophyte)	0.0111859	0.030865	0.362414	1
UDM	S. japonicum (Tsukuba, sporophyte) - S. japonicum (Tsukuba, sporophyte) vs. S. atrovirens (Ainan, sporophyte) - S. nipponicum (Tsukuba, gametophyte)	-0.330359	0.0242299	-13.6344	0
UDM	S. japonicum (Tsukuba, sporophyte) - S. nipponicum (Tsukuba, gametophyte) vs. S. atrovirens (Ainan, sporophyte) - S. nipponicum (Tsukuba, gametophyte)	-0.021772	0.0199087	-1.09359	0.999998
UDM	S. japonicum (Tsukuba, sporophyte) - S. nipponicum (Tsukuba, sporophyte) vs. S. atrovirens (Ainan, sporophyte) - S. nipponicum (Tsukuba, gametophyte)	-0.302836	0.0214603	-14.1114	0
UDM	S. nipponicum (Tsukuba, gametophyte) - S. nipponicum (Tsukuba, gametophyte) vs. S. atrovirens (Ainan, sporophyte) - S. nipponicum (Tsukuba, gametophyte)	-0.335425	0.0206567	-16.2381	0
UDM	S. nipponicum (Tsukuba, sporophyte) - S. nipponicum (Tsukuba, gametophyte) vs. S. atrovirens (Ainan, sporophyte) - S. nipponicum (Tsukuba, gametophyte)	-0.0197824	0.0202286	-0.977942	1
UDM	S. nipponicum (Tsukuba, sporophyte) - S. nipponicum (Tsukuba, sporophyte) vs. S. atrovirens (Ainan, sporophyte) - S. nipponicum (Tsukuba, gametophyte)	-0.296861	0.026115	-11.3675	0
UDM	S. japonicum (Kobe, sporophyte) - S. japonicum (Kobe, sporophyte) vs. S. atrovirens (Ainan, sporophyte) - S. nipponicum (Tsukuba, sporophyte)	-0.137619	0.036787	-3.74097	0.0330624
UDM	S. japonicum (Kobe, sporophyte) - S. nipponicum (Tsukuba, gametophyte) vs. S. atrovirens (Ainan, sporophyte) - S. nipponicum (Tsukuba, sporophyte)	0.261881	0.026319	9.95025	0
UDM	S. japonicum (Kobe, sporophyte) - S. nipponicum (Tsukuba, sporophyte) vs. S. atrovirens (Ainan, sporophyte) - S. nipponicum (Tsukuba, sporophyte)	0.0067768	0.0282784	0.239646	1
UDM	S. japonicum (Tsukuba, gametophyte) - S. japonicum (Kobe, sporophyte) vs. S. atrovirens (Ainan, sporophyte) - S. nipponicum (Tsukuba, sporophyte)	0.265989	0.0402473	6.60888	2.53746e-09
UDM	S. japonicum (Tsukuba, gametophyte) - S. japonicum (Tsukuba, gametophyte) vs. S. atrovirens (Ainan, sporophyte) - S. nipponicum (Tsukuba, sporophyte)	0.194181	0.100745	1.92744	0.970924
UDM	S. japonicum (Tsukuba, gametophyte) - S. nipponicum (Tsukuba, gametophyte) vs. S. atrovirens (Ainan, sporophyte) - S. nipponicum (Tsukuba, sporophyte)	0.00440764	0.0311582	0.14146	1
UDM	S. japonicum (Tsukuba, gametophyte) - S. nipponicum (Tsukuba, sporophyte) vs. S. atrovirens (Ainan, sporophyte) - S. nipponicum (Tsukuba, sporophyte)	0.25352	0.0359412	7.05373	7.47928e-11
UDM	S. japonicum (Tsukuba, sporophyte) - S. japonicum (Kobe, sporophyte) vs. S. atrovirens (Ainan, sporophyte) - S. nipponicum (Tsukuba, sporophyte)	0.04542	0.0276923	1.64017	0.996917
UDM	S. japonicum (Tsukuba, sporophyte) - S. japonicum (Tsukuba, gametophyte) vs. S. atrovirens (Ainan, sporophyte) - S. nipponicum (Tsukuba, sporophyte)	0.255192	0.0345449	7.38726	2.47861e-10
UDM	S. japonicum (Tsukuba, sporophyte) - S. japonicum (Tsukuba, sporophyte) vs. S. atrovirens (Ainan, sporophyte) - S. nipponicum (Tsukuba, sporophyte)	-0.086352	0.0287713	-3.00132	0.290919
UDM	S. japonicum (Tsukuba, sporophyte) - S. nipponicum (Tsukuba, gametophyte) vs. S. atrovirens (Ainan, sporophyte) - S. nipponicum (Tsukuba, sporophyte)	0.222235	0.0252401	8.80483	1.11022e-16
UDM	S. japonicum (Tsukuba, sporophyte) - S. nipponicum (Tsukuba, sporophyte) vs. S. atrovirens (Ainan, sporophyte) - S. nipponicum (Tsukuba, sporophyte)	-0.0588293	0.0264811	-2.22156	0.871382
UDM	S. nipponicum (Tsukuba, gametophyte) - S. nipponicum (Tsukuba, gametophyte) vs. S. atrovirens (Ainan, sporophyte) - S. nipponicum (Tsukuba, sporophyte)	-0.0914186	0.0258342	-3.53867	0.067095
UDM	S. nipponicum (Tsukuba, sporophyte) - S. nipponicum (Tsukuba, gametophyte) vs. S. atrovirens (Ainan, sporophyte) - S. nipponicum (Tsukuba, sporophyte)	0.224224	0.0254931	8.79549	1.22125e-15
UDM	S. nipponicum (Tsukuba, sporophyte) - S. nipponicum (Tsukuba, sporophyte) vs. S. atrovirens (Ainan, sporophyte) - S. nipponicum (Tsukuba, sporophyte)	-0.0528547	0.0303759	-1.74002	0.992484
UDM	S. japonicum (Kobe, sporophyte) - S. nipponicum (Tsukuba, gametophyte) vs. S. japonicum (Kobe, sporophyte) - S. japonicum (Kobe, sporophyte)	0.3995	0.0306389	13.039	0
UDM	S. japonicum (Kobe, sporophyte) - S. nipponicum (Tsukuba, sporophyte) vs. S. japonicum (Kobe, sporophyte) - S. japonicum (Kobe, sporophyte)	0.144396	0.0323376	4.46526	0.00209526
UDM	S. japonicum (Tsukuba, gametophyte) - S. japonicum (Kobe, sporophyte) vs. S. japonicum (Kobe, sporophyte) - S. japonicum (Kobe, sporophyte)	0.403609	0.043196	9.34366	0
UDM	S. japonicum (Tsukuba, gametophyte) - S. japonicum (Tsukuba, gametophyte) vs. S. japonicum (Kobe, sporophyte) - S. japonicum (Kobe, sporophyte)	0.3318	0.101959	3.25424	0.154057
UDM	S. japonicum (Tsukuba, gametophyte) - S. nipponicum (Tsukuba, gametophyte) vs. S. japonicum (Kobe, sporophyte) - S. japonicum (Kobe, sporophyte)	0.142027	0.0348839	4.07141	0.00992132
UDM	S. japonicum (Tsukuba, gametophyte) - S. nipponicum (Tsukuba, sporophyte) vs. S. japonicum (Kobe, sporophyte) - S. japonicum (Kobe, sporophyte)	0.391139	0.0392151	9.97419	0
UDM	S. japonicum (Tsukuba, sporophyte) - S. japonicum (Kobe, sporophyte) vs. S. japonicum (Kobe, sporophyte) - S. japonicum (Kobe, sporophyte)	0.183039	0.0318263	5.75119	2.51261e-06
UDM	S. japonicum (Tsukuba, sporophyte) - S. japonicum (Tsukuba, gametophyte) vs. S. japonicum (Kobe, sporophyte) - S. japonicum (Kobe, sporophyte)	0.392812	0.0379395	10.3536	0
UDM	S. japonicum (Tsukuba, sporophyte) - S. japonicum (Tsukuba, sporophyte) vs. S. japonicum (Kobe, sporophyte) - S. japonicum (Kobe, sporophyte)	0.0512671	0.0327695	1.56448	0.998528
UDM	S. japonicum (Tsukuba, sporophyte) - S. nipponicum (Tsukuba, gametophyte) vs. S. japonicum (Kobe, sporophyte) - S. japonicum (Kobe, sporophyte)	0.359854	0.0297172	12.1093	0
UDM	S. japonicum (Tsukuba, sporophyte) - S. nipponicum (Tsukuba, sporophyte) vs. S. japonicum (Kobe, sporophyte) - S. japonicum (Kobe, sporophyte)	0.0787897	0.0307782	2.55992	0.636393
UDM	S. nipponicum (Tsukuba, gametophyte) - S. nipponicum (Tsukuba, gametophyte) vs. S. japonicum (Kobe, sporophyte) - S. japonicum (Kobe, sporophyte)	0.0462005	0.0302234	1.52863	0.999013
UDM	S. nipponicum (Tsukuba, sporophyte) - S. nipponicum (Tsukuba, gametophyte) vs. S. japonicum (Kobe, sporophyte) - S. japonicum (Kobe, sporophyte)	0.361843	0.0299324	12.0887	0
UDM	S. nipponicum (Tsukuba, sporophyte) - S. nipponicum (Tsukuba, sporophyte) vs. S. japonicum (Kobe, sporophyte) - S. japonicum (Kobe, sporophyte)	0.0847644	0.0341869	2.47944	0.700529
UDM	S. japonicum (Kobe, sporophyte) - S. nipponicum (Tsukuba, sporophyte) vs. S. japonicum (Kobe, sporophyte) - S. nipponicum (Tsukuba, gametophyte)	-0.255104	0.0196246	-12.9992	0
UDM	S. japonicum (Tsukuba, gametophyte) - S. japonicum (Kobe, sporophyte) vs. S. japonicum (Kobe, sporophyte) - S. nipponicum (Tsukuba, gametophyte)	0.00410874	0.0347174	0.118348	1
UDM	S. japonicum (Tsukuba, gametophyte) - S. japonicum (Tsukuba, gametophyte) vs. S. japonicum (Kobe, sporophyte) - S. nipponicum (Tsukuba, gametophyte)	-0.0676997	0.0986666	-0.686146	1
UDM	S. japonicum (Tsukuba, gametophyte) - S. nipponicum (Tsukuba, gametophyte) vs. S. japonicum (Kobe, sporophyte) - S. nipponicum (Tsukuba, gametophyte)	-0.257473	0.0235858	-10.9164	0
UDM	S. japonicum (Tsukuba, gametophyte) - S. nipponicum (Tsukuba, sporophyte) vs. S. japonicum (Kobe, sporophyte) - S. nipponicum (Tsukuba, gametophyte)	-0.00836084	0.029618	-0.282289	1
UDM	S. japonicum (Tsukuba, sporophyte) - S. japonicum (Kobe, sporophyte) vs. S. japonicum (Kobe, sporophyte) - S. nipponicum (Tsukuba, gametophyte)	-0.216461	0.0187701	-11.5322	0
UDM	S. japonicum (Tsukuba, sporophyte) - S. japonicum (Tsukuba, gametophyte) vs. S. japonicum (Kobe, sporophyte) - S. nipponicum (Tsukuba, gametophyte)	-0.00668824	0.0279071	-0.239661	1
UDM	S. japonicum (Tsukuba, sporophyte) - S. japonicum (Tsukuba, sporophyte) vs. S. japonicum (Kobe, sporophyte) - S. nipponicum (Tsukuba, gametophyte)	-0.348233	0.0203284	-17.1303	0
UDM	S. japonicum (Tsukuba, sporophyte) - S. nipponicum (Tsukuba, gametophyte) vs. S. japonicum (Kobe, sporophyte) - S. nipponicum (Tsukuba, gametophyte)	-0.0396462	0.014917	-2.65779	0.554681
UDM	S. japonicum (Tsukuba, sporophyte) - S. nipponicum (Tsukuba, sporophyte) vs. S. japonicum (Kobe, sporophyte) - S. nipponicum (Tsukuba, gametophyte)	-0.32071	0.0169323	-18.9407	0
UDM	S. nipponicum (Tsukuba, gametophyte) - S. nipponicum (Tsukuba, gametophyte) vs. S. japonicum (Kobe, sporophyte) - S. nipponicum (Tsukuba, gametophyte)	-0.353299	0.0159016	-22.2179	0
UDM	S. nipponicum (Tsukuba, sporophyte) - S. nipponicum (Tsukuba, gametophyte) vs. S. japonicum (Kobe, sporophyte) - S. nipponicum (Tsukuba, gametophyte)	-0.0376565	0.0153413	-2.45459	0.720453
UDM	S. nipponicum (Tsukuba, sporophyte) - S. nipponicum (Tsukuba, sporophyte) vs. S. japonicum (Kobe, sporophyte) - S. nipponicum (Tsukuba, gametophyte)	-0.314735	0.0225422	-13.9621	0
UDM	S. japonicum (Tsukuba, gametophyte) - S. japonicum (Kobe, sporophyte) vs. S. japonicum (Kobe, sporophyte) - S. nipponicum (Tsukuba, sporophyte)	0.259213	0.0362254	7.15556	4.79419e-11
UDM	S. japonicum (Tsukuba, gametophyte) - S. japonicum (Tsukuba, gametophyte) vs. S. japonicum (Kobe, sporophyte) - S. nipponicum (Tsukuba, sporophyte)	0.187404	0.0992072	1.88902	0.977448
UDM	S. japonicum (Tsukuba, gametophyte) - S. nipponicum (Tsukuba, gametophyte) vs. S. japonicum (Kobe, sporophyte) - S. nipponicum (Tsukuba, sporophyte)	-0.00236916	0.025754	-0.0919917	1
UDM	S. japonicum (Tsukuba, gametophyte) - S. nipponicum (Tsukuba, sporophyte) vs. S. japonicum (Kobe, sporophyte) - S. nipponicum (Tsukuba, sporophyte)	0.246743	0.0313721	7.86505	1.31728e-12
UDM	S. japonicum (Tsukuba, sporophyte) - S. japonicum (Kobe, sporophyte) vs. S. japonicum (Kobe, sporophyte) - S. nipponicum (Tsukuba, sporophyte)	0.0386432	0.0214312	1.80313	0.987679
UDM	S. japonicum (Tsukuba, sporophyte) - S. japonicum (Tsukuba, gametophyte) vs. S. japonicum (Kobe, sporophyte) - S. nipponicum (Tsukuba, sporophyte)	0.248416	0.0297622	8.34669	1.4766e-14
UDM	S. japonicum (Tsukuba, sporophyte) - S. japonicum (Tsukuba, sporophyte) vs. S. japonicum (Kobe, sporophyte) - S. nipponicum (Tsukuba, sporophyte)	-0.0931288	0.0228084	-4.08309	0.00876304
UDM	S. japonicum (Tsukuba, sporophyte) - S. nipponicum (Tsukuba, gametophyte) vs. S. japonicum (Kobe, sporophyte) - S. nipponicum (Tsukuba, sporophyte)	0.215458	0.018152	11.8696	0
UDM	S. japonicum (Tsukuba, sporophyte) - S. nipponicum (Tsukuba, sporophyte) vs. S. japonicum (Kobe, sporophyte) - S. nipponicum (Tsukuba, sporophyte)	-0.0656061	0.0198414	-3.30652	0.135501
UDM	S. nipponicum (Tsukuba, gametophyte) - S. nipponicum (Tsukuba, gametophyte) vs. S. japonicum (Kobe, sporophyte) - S. nipponicum (Tsukuba, sporophyte)	-0.0981954	0.0189694	-5.17651	0.000135446
UDM	S. nipponicum (Tsukuba, sporophyte) - S. nipponicum (Tsukuba, gametophyte) vs. S. japonicum (Kobe, sporophyte) - S. nipponicum (Tsukuba, sporophyte)	0.217447	0.0185022	11.7525	0
UDM	S. nipponicum (Tsukuba, sporophyte) - S. nipponicum (Tsukuba, sporophyte) vs. S. japonicum (Kobe, sporophyte) - S. nipponicum (Tsukuba, sporophyte)	-0.0596315	0.0248018	-2.40432	0.756996
UDM	S. japonicum (Tsukuba, gametophyte) - S. japonicum (Tsukuba, gametophyte) vs. S. japonicum (Tsukuba, gametophyte) - S. japonicum (Kobe, sporophyte)	-0.0718084	0.103258	-0.695426	1
UDM	S. japonicum (Tsukuba, gametophyte) - S. nipponicum (Tsukuba, gametophyte) vs. S. japonicum (Tsukuba, gametophyte) - S. japonicum (Kobe, sporophyte)	-0.261582	0.0385155	-6.7916	5.11325e-10
UDM	S. japonicum (Tsukuba, gametophyte) - S. nipponicum (Tsukuba, sporophyte) vs. S. japonicum (Tsukuba, gametophyte) - S. japonicum (Kobe, sporophyte)	-0.0124696	0.042478	-0.293554	1
UDM	S. japonicum (Tsukuba, sporophyte) - S. japonicum (Kobe, sporophyte) vs. S. japonicum (Tsukuba, gametophyte) - S. japonicum (Kobe, sporophyte)	-0.220569	0.0357697	-6.16638	3.01368e-08
UDM	S. japonicum (Tsukuba, sporophyte) - S. japonicum (Tsukuba, gametophyte) vs. S. japonicum (Tsukuba, gametophyte) - S. japonicum (Kobe, sporophyte)	-0.010797	0.0413033	-0.261407	1
UDM	S. japonicum (Tsukuba, sporophyte) - S. japonicum (Tsukuba, sporophyte) vs. S. japonicum (Tsukuba, gametophyte) - S. japonicum (Kobe, sporophyte)	-0.352341	0.0366114	-9.62381	0
UDM	S. japonicum (Tsukuba, sporophyte) - S. nipponicum (Tsukuba, gametophyte) vs. S. japonicum (Tsukuba, gametophyte) - S. japonicum (Kobe, sporophyte)	-0.0437549	0.0339068	-1.29045	0.999954
UDM	S. japonicum (Tsukuba, sporophyte) - S. nipponicum (Tsukuba, sporophyte) vs. S. japonicum (Tsukuba, gametophyte) - S. japonicum (Kobe, sporophyte)	-0.324819	0.0348404	-9.32304	0
UDM	S. nipponicum (Tsukuba, gametophyte) - S. nipponicum (Tsukuba, gametophyte) vs. S. japonicum (Tsukuba, gametophyte) - S. japonicum (Kobe, sporophyte)	-0.357408	0.0343513	-10.4045	0
UDM	S. nipponicum (Tsukuba, sporophyte) - S. nipponicum (Tsukuba, gametophyte) vs. S. japonicum (Tsukuba, gametophyte) - S. japonicum (Kobe, sporophyte)	-0.0417653	0.0340955	-1.22495	0.999982
UDM	S. nipponicum (Tsukuba, sporophyte) - S. nipponicum (Tsukuba, sporophyte) vs. S. japonicum (Tsukuba, gametophyte) - S. japonicum (Kobe, sporophyte)	-0.318844	0.0378854	-8.41602	1.25455e-14
UDM	S. japonicum (Tsukuba, gametophyte) - S. nipponicum (Tsukuba, gametophyte) vs. S. japonicum (Tsukuba, gametophyte) - S. japonicum (Tsukuba, gametophyte)	-0.189773	0.100066	-1.89648	0.976282
UDM	S. japonicum (Tsukuba, gametophyte) - S. nipponicum (Tsukuba, sporophyte) vs. S. japonicum (Tsukuba, gametophyte) - S. japonicum (Tsukuba, gametophyte)	0.0593389	0.101657	0.583715	1
UDM	S. japonicum (Tsukuba, sporophyte) - S. japonicum (Kobe, sporophyte) vs. S. japonicum (Tsukuba, gametophyte) - S. japonicum (Tsukuba, gametophyte)	-0.148761	0.0990418	-1.502	0.999261
UDM	S. japonicum (Tsukuba, sporophyte) - S. japonicum (Tsukuba, gametophyte) vs. S. japonicum (Tsukuba, gametophyte) - S. japonicum (Tsukuba, gametophyte)	0.0610115	0.101172	0.603047	1
UDM	S. japonicum (Tsukuba, sporophyte) - S. japonicum (Tsukuba, sporophyte) vs. S. japonicum (Tsukuba, gametophyte) - S. japonicum (Tsukuba, gametophyte)	-0.280533	0.0993489	-2.82372	0.418807
UDM	S. japonicum (Tsukuba, sporophyte) - S. nipponicum (Tsukuba, gametophyte) vs. S. japonicum (Tsukuba, gametophyte) - S. japonicum (Tsukuba, gametophyte)	0.0280535	0.0983843	0.285142	1
UDM	S. japonicum (Tsukuba, sporophyte) - S. nipponicum (Tsukuba, sporophyte) vs. S. japonicum (Tsukuba, gametophyte) - S. japonicum (Tsukuba, gametophyte)	-0.25301	0.09871	-2.56317	0.634851
UDM	S. nipponicum (Tsukuba, gametophyte) - S. nipponicum (Tsukuba, gametophyte) vs. S. japonicum (Tsukuba, gametophyte) - S. japonicum (Tsukuba, gametophyte)	-0.2856	0.0985384	-2.89836	0.360964
UDM	S. nipponicum (Tsukuba, sporophyte) - S. nipponicum (Tsukuba, gametophyte) vs. S. japonicum (Tsukuba, gametophyte) - S. japonicum (Tsukuba, gametophyte)	0.0300432	0.0984495	0.305163	1
UDM	S. nipponicum (Tsukuba, sporophyte) - S. nipponicum (Tsukuba, sporophyte) vs. S. japonicum (Tsukuba, gametophyte) - S. japonicum (Tsukuba, gametophyte)	-0.247036	0.0998254	-2.47468	0.705558
UDM	S. japonicum (Tsukuba, gametophyte) - S. nipponicum (Tsukuba, sporophyte) vs. S. japonicum (Tsukuba, gametophyte) - S. nipponicum (Tsukuba, gametophyte)	0.249112	0.0339908	7.32881	2.37993e-11
UDM	S. japonicum (Tsukuba, sporophyte) - S. japonicum (Kobe, sporophyte) vs. S. japonicum (Tsukuba, gametophyte) - S. nipponicum (Tsukuba, gametophyte)	0.0410124	0.025109	1.63337	0.997158
UDM	S. japonicum (Tsukuba, sporophyte) - S. japonicum (Tsukuba, gametophyte) vs. S. japonicum (Tsukuba, gametophyte) - S. nipponicum (Tsukuba, gametophyte)	0.250785	0.0325108	7.71389	1.45051e-12
UDM	S. japonicum (Tsukuba, sporophyte) - S. japonicum (Tsukuba, sporophyte) vs. S. japonicum (Tsukuba, gametophyte) - S. nipponicum (Tsukuba, gametophyte)	-0.0907596	0.0262943	-3.45168	0.087623
UDM	S. japonicum (Tsukuba, sporophyte) - S. nipponicum (Tsukuba, gametophyte) vs. S. japonicum (Tsukuba, gametophyte) - S. nipponicum (Tsukuba, gametophyte)	0.217827	0.0223755	9.73507	0
UDM	S. japonicum (Tsukuba, sporophyte) - S. nipponicum (Tsukuba, sporophyte) vs. S. japonicum (Tsukuba, gametophyte) - S. nipponicum (Tsukuba, gametophyte)	-0.063237	0.0237666	-2.66075	0.5511
UDM	S. nipponicum (Tsukuba, gametophyte) - S. nipponicum (Tsukuba, gametophyte) vs. S. japonicum (Tsukuba, gametophyte) - S. nipponicum (Tsukuba, gametophyte)	-0.0958262	0.0230436	-4.15848	0.00648002
UDM	S. nipponicum (Tsukuba, sporophyte) - S. nipponicum (Tsukuba, gametophyte) vs. S. japonicum (Tsukuba, gametophyte) - S. nipponicum (Tsukuba, gametophyte)	0.219817	0.0226605	9.70042	0
UDM	S. nipponicum (Tsukuba, sporophyte) - S. nipponicum (Tsukuba, sporophyte) vs. S. japonicum (Tsukuba, gametophyte) - S. nipponicum (Tsukuba, gametophyte)	-0.0572623	0.028041	-2.04209	0.944648
UDM	S. japonicum (Tsukuba, sporophyte) - S. japonicum (Kobe, sporophyte) vs. S. japonicum (Tsukuba, gametophyte) - S. nipponicum (Tsukuba, sporophyte)	-0.2081	0.0308448	-6.74668	1.56977e-08
UDM	S. japonicum (Tsukuba, sporophyte) - S. japonicum (Tsukuba, gametophyte) vs. S. japonicum (Tsukuba, gametophyte) - S. nipponicum (Tsukuba, sporophyte)	0.0016726	0.0371199	0.0450593	1
UDM	S. japonicum (Tsukuba, sporophyte) - S. japonicum (Tsukuba, sporophyte) vs. S. japonicum (Tsukuba, gametophyte) - S. nipponicum (Tsukuba, sporophyte)	-0.339872	0.0318171	-10.6821	0
UDM	S. japonicum (Tsukuba, sporophyte) - S. nipponicum (Tsukuba, gametophyte) vs. S. japonicum (Tsukuba, gametophyte) - S. nipponicum (Tsukuba, sporophyte)	-0.0312854	0.0286636	-1.09147	0.999998
UDM	S. japonicum (Tsukuba, sporophyte) - S. nipponicum (Tsukuba, sporophyte) vs. S. japonicum (Tsukuba, gametophyte) - S. nipponicum (Tsukuba, sporophyte)	-0.312349	0.0297622	-10.4948	0
UDM	S. nipponicum (Tsukuba, gametophyte) - S. nipponicum (Tsukuba, gametophyte) vs. S. japonicum (Tsukuba, gametophyte) - S. nipponicum (Tsukuba, sporophyte)	-0.344938	0.0291881	-11.8178	0
UDM	S. nipponicum (Tsukuba, sporophyte) - S. nipponicum (Tsukuba, gametophyte) vs. S. japonicum (Tsukuba, gametophyte) - S. nipponicum (Tsukuba, sporophyte)	-0.0292957	0.0288866	-1.01416	1
UDM	S. nipponicum (Tsukuba, sporophyte) - S. nipponicum (Tsukuba, sporophyte) vs. S. japonicum (Tsukuba, gametophyte) - S. nipponicum (Tsukuba, sporophyte)	-0.306375	0.0332751	-9.20732	0
UDM	S. japonicum (Tsukuba, sporophyte) - S. japonicum (Tsukuba, gametophyte) vs. S. japonicum (Tsukuba, sporophyte) - S. japonicum (Kobe, sporophyte)	0.209772	0.0292058	7.18256	5.55165e-11
UDM	S. japonicum (Tsukuba, sporophyte) - S. japonicum (Tsukuba, sporophyte) vs. S. japonicum (Tsukuba, sporophyte) - S. japonicum (Kobe, sporophyte)	-0.131772	0.0220775	-5.9686	3.29928e-07
UDM	S. japonicum (Tsukuba, sporophyte) - S. nipponicum (Tsukuba, gametophyte) vs. S. japonicum (Tsukuba, sporophyte) - S. japonicum (Kobe, sporophyte)	0.176815	0.0172247	10.2652	0
UDM	S. japonicum (Tsukuba, sporophyte) - S. nipponicum (Tsukuba, sporophyte) vs. S. japonicum (Tsukuba, sporophyte) - S. japonicum (Kobe, sporophyte)	-0.104249	0.0189967	-5.48775	1.30251e-05
UDM	S. nipponicum (Tsukuba, gametophyte) - S. nipponicum (Tsukuba, gametophyte) vs. S. japonicum (Tsukuba, sporophyte) - S. japonicum (Kobe, sporophyte)	-0.136839	0.018084	-7.56682	2.05302e-12
UDM	S. nipponicum (Tsukuba, sporophyte) - S. nipponicum (Tsukuba, gametophyte) vs. S. japonicum (Tsukuba, sporophyte) - S. japonicum (Kobe, sporophyte)	0.178804	0.0175934	10.1632	0
UDM	S. nipponicum (Tsukuba, sporophyte) - S. nipponicum (Tsukuba, sporophyte) vs. S. japonicum (Tsukuba, sporophyte) - S. japonicum (Kobe, sporophyte)	-0.0982747	0.0241314	-4.07249	0.00983974
UDM	S. japonicum (Tsukuba, sporophyte) - S. japonicum (Tsukuba, sporophyte) vs. S. japonicum (Tsukuba, sporophyte) - S. japonicum (Tsukuba, gametophyte)	-0.341544	0.0302309	-11.2979	0
UDM	S. japonicum (Tsukuba, sporophyte) - S. nipponicum (Tsukuba, gametophyte) vs. S. japonicum (Tsukuba, sporophyte) - S. japonicum (Tsukuba, gametophyte)	-0.032958	0.026892	-1.22557	0.999983
UDM	S. japonicum (Tsukuba, sporophyte) - S. nipponicum (Tsukuba, sporophyte) vs. S. japonicum (Tsukuba, sporophyte) - S. japonicum (Tsukuba, gametophyte)	-0.314022	0.02806	-11.1911	0
UDM	S. nipponicum (Tsukuba, gametophyte) - S. nipponicum (Tsukuba, gametophyte) vs. S. japonicum (Tsukuba, sporophyte) - S. japonicum (Tsukuba, gametophyte)	-0.346611	0.0274504	-12.6268	0
UDM	S. nipponicum (Tsukuba, sporophyte) - S. nipponicum (Tsukuba, gametophyte) vs. S. japonicum (Tsukuba, sporophyte) - S. japonicum (Tsukuba, gametophyte)	-0.0309683	0.0271296	-1.14149	0.999996
UDM	S. nipponicum (Tsukuba, sporophyte) - S. nipponicum (Tsukuba, sporophyte) vs. S. japonicum (Tsukuba, sporophyte) - S. japonicum (Tsukuba, gametophyte)	-0.308047	0.0317618	-9.69866	0
UDM	S. japonicum (Tsukuba, sporophyte) - S. nipponicum (Tsukuba, gametophyte) vs. S. japonicum (Tsukuba, sporophyte) - S. japonicum (Tsukuba, sporophyte)	0.308587	0.0189107	16.3181	0
UDM	S. japonicum (Tsukuba, sporophyte) - S. nipponicum (Tsukuba, sporophyte) vs. S. japonicum (Tsukuba, sporophyte) - S. japonicum (Tsukuba, sporophyte)	0.0275226	0.0205378	1.34009	0.999901
UDM	S. nipponicum (Tsukuba, gametophyte) - S. nipponicum (Tsukuba, gametophyte) vs. S. japonicum (Tsukuba, sporophyte) - S. japonicum (Tsukuba, sporophyte)	-0.00506659	0.0196967	-0.257231	1
UDM	S. nipponicum (Tsukuba, sporophyte) - S. nipponicum (Tsukuba, gametophyte) vs. S. japonicum (Tsukuba, sporophyte) - S. japonicum (Tsukuba, sporophyte)	0.310576	0.0192472	16.1362	0
UDM	S. nipponicum (Tsukuba, sporophyte) - S. nipponicum (Tsukuba, sporophyte) vs. S. japonicum (Tsukuba, sporophyte) - S. japonicum (Tsukuba, sporophyte)	0.0334973	0.0253624	1.32075	0.999921
UDM	S. japonicum (Tsukuba, sporophyte) - S. nipponicum (Tsukuba, sporophyte) vs. S. japonicum (Tsukuba, sporophyte) - S. nipponicum (Tsukuba, gametophyte)	-0.281064	0.0152011	-18.4897	0
UDM	S. nipponicum (Tsukuba, gametophyte) - S. nipponicum (Tsukuba, gametophyte) vs. S. japonicum (Tsukuba, sporophyte) - S. nipponicum (Tsukuba, gametophyte)	-0.313653	0.0140439	-22.3338	0
UDM	S. nipponicum (Tsukuba, sporophyte) - S. nipponicum (Tsukuba, gametophyte) vs. S. japonicum (Tsukuba, sporophyte) - S. nipponicum (Tsukuba, gametophyte)	0.00198967	0.0134062	0.148415	1
UDM	S. nipponicum (Tsukuba, sporophyte) - S. nipponicum (Tsukuba, sporophyte) vs. S. japonicum (Tsukuba, sporophyte) - S. nipponicum (Tsukuba, gametophyte)	-0.275089	0.0212726	-12.9316	0
UDM	S. nipponicum (Tsukuba, gametophyte) - S. nipponicum (Tsukuba, gametophyte) vs. S. japonicum (Tsukuba, sporophyte) - S. nipponicum (Tsukuba, sporophyte)	-0.0325892	0.0161684	-2.01561	0.951846
UDM	S. nipponicum (Tsukuba, sporophyte) - S. nipponicum (Tsukuba, gametophyte) vs. S. japonicum (Tsukuba, sporophyte) - S. nipponicum (Tsukuba, sporophyte)	0.283054	0.0156177	18.1239	0
UDM	S. nipponicum (Tsukuba, sporophyte) - S. nipponicum (Tsukuba, sporophyte) vs. S. japonicum (Tsukuba, sporophyte) - S. nipponicum (Tsukuba, sporophyte)	0.00597467	0.0227312	0.26284	1
UDM	S. nipponicum (Tsukuba, sporophyte) - S. nipponicum (Tsukuba, gametophyte) vs. S. nipponicum (Tsukuba, gametophyte) - S. nipponicum (Tsukuba, gametophyte)	0.315643	0.0144937	21.7779	0
UDM	S. nipponicum (Tsukuba, sporophyte) - S. nipponicum (Tsukuba, sporophyte) vs. S. nipponicum (Tsukuba, gametophyte) - S. nipponicum (Tsukuba, gametophyte)	0.0385639	0.0219742	1.75496	0.991543
UDM	S. nipponicum (Tsukuba, sporophyte) - S. nipponicum (Tsukuba, sporophyte) vs. S. nipponicum (Tsukuba, sporophyte) - S. nipponicum (Tsukuba, gametophyte)	-0.277079	0.0215722	-12.8443	0
		-11.113	57.8107	-1378.85	593.068

## Sheet: tableS5
Table S5. Results of pairwise PERMANOVA tests for fungal compositional differences based on Bray-Curtis and Jaccard dissimilarity indices, as well as WUDM and UDM.
Test	contrast	Df	SumsOfSqs	F.Model	R2	adj.p.value
Bray-Curtis	S. atrovirens (Ainan, sporophyte) vs S. atrovirens (Ainan, gametophyte)	1	1.33261	7.37715	0.551474	0.5922
Bray-Curtis	S. atrovirens (Ainan, sporophyte) vs S. japonicum (Tsukuba, sporophyte)	1	1.64448	6.72793	0.283545	0.0126
Bray-Curtis	S. atrovirens (Ainan, sporophyte) vs S. japonicum (Tsukuba, gametophyte)	1	1.10533	4.20121	0.456593	0.6
Bray-Curtis	S. atrovirens (Ainan, sporophyte) vs S. japonicum (Kobe, sporophyte)	1	1.23763	3.78471	0.255988	0.0315
Bray-Curtis	S. atrovirens (Ainan, sporophyte) vs S. nipponicum (Tsukuba, sporophyte)	1	1.33896	4.10771	0.214977	0.0273
Bray-Curtis	S. atrovirens (Ainan, sporophyte) vs S. nipponicum (Tsukuba, gametophyte)	1	2.48347	42.2826	0.628433	0.0021
Bray-Curtis	S. atrovirens (Ainan, gametophyte) vs S. japonicum (Tsukuba, sporophyte)	1	2.3147	12.1605	0.417019	0.0126
Bray-Curtis	S. atrovirens (Ainan, gametophyte) vs S. japonicum (Tsukuba, gametophyte)	1	0.144031	1.818	0.266647	1
Bray-Curtis	S. atrovirens (Ainan, gametophyte) vs S. japonicum (Kobe, sporophyte)	1	1.87915	7.71949	0.412377	0.0378
Bray-Curtis	S. atrovirens (Ainan, gametophyte) vs S. nipponicum (Tsukuba, sporophyte)	1	1.92944	7.2899	0.32705	0.021
Bray-Curtis	S. atrovirens (Ainan, gametophyte) vs S. nipponicum (Tsukuba, gametophyte)	1	0.044978	2.04813	0.0757217	1
Bray-Curtis	S. japonicum (Tsukuba, sporophyte) vs S. japonicum (Tsukuba, gametophyte)	1	1.66546	7.68484	0.324463	0.0504
Bray-Curtis	S. japonicum (Tsukuba, sporophyte) vs S. japonicum (Kobe, sporophyte)	1	1.61897	6.19528	0.219728	0.0042
Bray-Curtis	S. japonicum (Tsukuba, sporophyte) vs S. nipponicum (Tsukuba, sporophyte)	1	1.31027	4.83804	0.156885	0.0378
Bray-Curtis	S. japonicum (Tsukuba, sporophyte) vs S. nipponicum (Tsukuba, gametophyte)	1	6.93086	68.9178	0.656874	0.0021
Bray-Curtis	S. japonicum (Tsukuba, gametophyte) vs S. japonicum (Kobe, sporophyte)	1	1.16495	4.00414	0.285925	0.1092
Bray-Curtis	S. japonicum (Tsukuba, gametophyte) vs S. nipponicum (Tsukuba, sporophyte)	1	1.41402	4.71146	0.251795	0.0399
Bray-Curtis	S. japonicum (Tsukuba, gametophyte) vs S. nipponicum (Tsukuba, gametophyte)	1	0.201384	6.19119	0.205066	0.3843
Bray-Curtis	S. japonicum (Kobe, sporophyte) vs S. nipponicum (Tsukuba, sporophyte)	1	1.1979	3.69532	0.155951	0.0126
Bray-Curtis	S. japonicum (Kobe, sporophyte) vs S. nipponicum (Tsukuba, gametophyte)	1	4.35101	42.6256	0.586922	0.0021
Bray-Curtis	S. nipponicum (Tsukuba, sporophyte) vs S. nipponicum (Tsukuba, gametophyte)	1	5.35823	41.836	0.551664	0.0021
Jaccard	S. atrovirens (Ainan, sporophyte) vs S. atrovirens (Ainan, gametophyte)	1	0.581154	2.0742	0.256893	1
Jaccard	S. atrovirens (Ainan, sporophyte) vs S. japonicum (Tsukuba, sporophyte)	1	0.852809	2.90129	0.145784	0.2457
Jaccard	S. atrovirens (Ainan, sporophyte) vs S. japonicum (Tsukuba, gametophyte)	1	0.928604	3.11477	0.383839	0.6
Jaccard	S. atrovirens (Ainan, sporophyte) vs S. japonicum (Kobe, sporophyte)	1	1.15017	5.66744	0.340031	0.021
Jaccard	S. atrovirens (Ainan, sporophyte) vs S. nipponicum (Tsukuba, sporophyte)	1	0.869631	2.67538	0.151362	0.0756
Jaccard	S. atrovirens (Ainan, sporophyte) vs S. nipponicum (Tsukuba, gametophyte)	1	1.89061	9.1727	0.268422	0.0042
Jaccard	S. atrovirens (Ainan, gametophyte) vs S. japonicum (Tsukuba, sporophyte)	1	1.11683	3.84599	0.184495	0.063
Jaccard	S. atrovirens (Ainan, gametophyte) vs S. japonicum (Tsukuba, gametophyte)	1	0.402603	1.40747	0.21966	1
Jaccard	S. atrovirens (Ainan, gametophyte) vs S. japonicum (Kobe, sporophyte)	1	1.53105	7.75405	0.41346	0.0315
Jaccard	S. atrovirens (Ainan, gametophyte) vs S. nipponicum (Tsukuba, sporophyte)	1	1.11467	3.47225	0.187971	0.0063
Jaccard	S. atrovirens (Ainan, gametophyte) vs S. nipponicum (Tsukuba, gametophyte)	1	0.788778	3.87232	0.134119	0.0357
Jaccard	S. japonicum (Tsukuba, sporophyte) vs S. japonicum (Tsukuba, gametophyte)	1	1.25131	4.21837	0.208641	0.0945
Jaccard	S. japonicum (Tsukuba, sporophyte) vs S. japonicum (Kobe, sporophyte)	1	1.67453	6.7129	0.233794	0.0021
Jaccard	S. japonicum (Tsukuba, sporophyte) vs S. nipponicum (Tsukuba, sporophyte)	1	0.519902	1.66241	0.0600964	1
Jaccard	S. japonicum (Tsukuba, sporophyte) vs S. nipponicum (Tsukuba, gametophyte)	1	4.44553	19.0334	0.345852	0.0021
Jaccard	S. japonicum (Tsukuba, gametophyte) vs S. japonicum (Kobe, sporophyte)	1	1.22989	6.20675	0.382973	0.105
Jaccard	S. japonicum (Tsukuba, gametophyte) vs S. nipponicum (Tsukuba, sporophyte)	1	1.05225	3.18527	0.185349	0.0546
Jaccard	S. japonicum (Tsukuba, gametophyte) vs S. nipponicum (Tsukuba, gametophyte)	1	0.194097	0.950295	0.0380875	1
Jaccard	S. japonicum (Kobe, sporophyte) vs S. nipponicum (Tsukuba, sporophyte)	1	1.14725	4.27548	0.176123	0.0105
Jaccard	S. japonicum (Kobe, sporophyte) vs S. nipponicum (Tsukuba, gametophyte)	1	3.62787	19.2845	0.39129	0.0021
Jaccard	S. nipponicum (Tsukuba, sporophyte) vs S. nipponicum (Tsukuba, gametophyte)	1	3.28165	13.4639	0.283666	0.0021
WUDM	S. atrovirens (Ainan, sporophyte) vs S. atrovirens (Ainan, gametophyte)	1	0.688869	68.4633	0.919423	0.63
WUDM	S. atrovirens (Ainan, sporophyte) vs S. japonicum (Tsukuba, sporophyte)	1	0.00391861	1.31326	0.0717108	1
WUDM	S. atrovirens (Ainan, sporophyte) vs S. japonicum (Tsukuba, gametophyte)	1	0.370733	24.2752	0.829207	0.6
WUDM	S. atrovirens (Ainan, sporophyte) vs S. japonicum (Kobe, sporophyte)	1	0.00142245	0.701916	0.059983	1
WUDM	S. atrovirens (Ainan, sporophyte) vs S. nipponicum (Tsukuba, sporophyte)	1	0.00178429	0.610654	0.0391178	1
WUDM	S. atrovirens (Ainan, sporophyte) vs S. nipponicum (Tsukuba, gametophyte)	1	1.2806	128.227	0.836843	0.0021
WUDM	S. atrovirens (Ainan, gametophyte) vs S. japonicum (Tsukuba, sporophyte)	1	1.18385	204.506	0.923253	0.0084
WUDM	S. atrovirens (Ainan, gametophyte) vs S. japonicum (Tsukuba, gametophyte)	1	0.0197101	0.794481	0.13711	1
WUDM	S. atrovirens (Ainan, gametophyte) vs S. japonicum (Kobe, sporophyte)	1	0.958788	150.719	0.931981	0.0273
WUDM	S. atrovirens (Ainan, gametophyte) vs S. nipponicum (Tsukuba, sporophyte)	1	1.05205	172.443	0.919976	0.0042
WUDM	S. atrovirens (Ainan, gametophyte) vs S. nipponicum (Tsukuba, gametophyte)	1	0.00480558	0.404022	0.0159039	1
WUDM	S. japonicum (Tsukuba, sporophyte) vs S. japonicum (Tsukuba, gametophyte)	1	0.596047	83.364	0.838976	0.0252
WUDM	S. japonicum (Tsukuba, sporophyte) vs S. japonicum (Kobe, sporophyte)	1	0.00300654	1.09636	0.0474691	1
WUDM	S. japonicum (Tsukuba, sporophyte) vs S. nipponicum (Tsukuba, sporophyte)	1	0.00887867	2.81975	0.0978409	1
WUDM	S. japonicum (Tsukuba, sporophyte) vs S. nipponicum (Tsukuba, gametophyte)	1	3.69919	462.86	0.927835	0.0021
WUDM	S. japonicum (Tsukuba, gametophyte) vs S. japonicum (Kobe, sporophyte)	1	0.490424	57.0495	0.850856	0.0882
WUDM	S. japonicum (Tsukuba, gametophyte) vs S. nipponicum (Tsukuba, sporophyte)	1	0.526088	68.5125	0.830329	0.0315
WUDM	S. japonicum (Tsukuba, gametophyte) vs S. nipponicum (Tsukuba, gametophyte)	1	0.0455779	3.49092	0.126984	1
WUDM	S. japonicum (Kobe, sporophyte) vs S. nipponicum (Tsukuba, sporophyte)	1	0.0029564	1.10658	0.0524281	1
WUDM	S. japonicum (Kobe, sporophyte) vs S. nipponicum (Tsukuba, gametophyte)	1	2.44217	282.572	0.904022	0.0021
WUDM	S. nipponicum (Tsukuba, sporophyte) vs S. nipponicum (Tsukuba, gametophyte)	1	3.11669	377.356	0.917346	0.0021
UDM	S. atrovirens (Ainan, sporophyte) vs S. atrovirens (Ainan, gametophyte)	1	0.0450088	3.51956	0.369719	0.5796
UDM	S. atrovirens (Ainan, sporophyte) vs S. japonicum (Tsukuba, sporophyte)	1	0.00384294	0.718992	0.0405775	1
UDM	S. atrovirens (Ainan, sporophyte) vs S. japonicum (Tsukuba, gametophyte)	1	0.0543659	4.60903	0.479656	0.6
UDM	S. atrovirens (Ainan, sporophyte) vs S. japonicum (Kobe, sporophyte)	1	0.0119596	6.2772	0.363323	0.0231
UDM	S. atrovirens (Ainan, sporophyte) vs S. nipponicum (Tsukuba, sporophyte)	1	0.00489283	1.23598	0.0761261	1
UDM	S. atrovirens (Ainan, sporophyte) vs S. nipponicum (Tsukuba, gametophyte)	1	0.131855	6.62394	0.20946	0.105
UDM	S. atrovirens (Ainan, gametophyte) vs S. japonicum (Tsukuba, sporophyte)	1	0.0884365	9.98593	0.370042	0.0042
UDM	S. atrovirens (Ainan, gametophyte) vs S. japonicum (Tsukuba, gametophyte)	1	0.00406066	0.171093	0.0330865	1
UDM	S. atrovirens (Ainan, gametophyte) vs S. japonicum (Kobe, sporophyte)	1	0.0746945	10.1879	0.480837	0.0294
UDM	S. atrovirens (Ainan, gametophyte) vs S. nipponicum (Tsukuba, sporophyte)	1	0.0846754	10.6671	0.415593	0.0084
UDM	S. atrovirens (Ainan, gametophyte) vs S. nipponicum (Tsukuba, gametophyte)	1	0.0133921	0.600723	0.0234651	1
UDM	S. japonicum (Tsukuba, sporophyte) vs S. japonicum (Tsukuba, gametophyte)	1	0.0977738	11.7798	0.424042	0.021
UDM	S. japonicum (Tsukuba, sporophyte) vs S. japonicum (Kobe, sporophyte)	1	0.033408	7.75435	0.260612	0.0042
UDM	S. japonicum (Tsukuba, sporophyte) vs S. nipponicum (Tsukuba, sporophyte)	1	0.00315481	0.615783	0.023136	1
UDM	S. japonicum (Tsukuba, sporophyte) vs S. nipponicum (Tsukuba, gametophyte)	1	0.422941	26.6434	0.425319	0.0021
UDM	S. japonicum (Tsukuba, gametophyte) vs S. japonicum (Kobe, sporophyte)	1	0.075732	12.0407	0.546294	0.1197
UDM	S. japonicum (Tsukuba, gametophyte) vs S. nipponicum (Tsukuba, sporophyte)	1	0.0936455	12.9397	0.480321	0.0336
UDM	S. japonicum (Tsukuba, gametophyte) vs S. nipponicum (Tsukuba, gametophyte)	1	0.00836056	0.371868	0.0152581	1
UDM	S. japonicum (Kobe, sporophyte) vs S. nipponicum (Tsukuba, sporophyte)	1	0.0236742	7.48012	0.272201	0.0147
UDM	S. japonicum (Kobe, sporophyte) vs S. nipponicum (Tsukuba, gametophyte)	1	0.275514	16.4793	0.354552	0.0042
UDM	S. nipponicum (Tsukuba, sporophyte) vs S. nipponicum (Tsukuba, gametophyte)	1	0.376601	23.7126	0.410874	0.0021
